# Supplementary material for: Marine Bacterium Kordia algicida Reshapes Plankton Microbiome and Induces Metabolomic Rewiring, Independent of Heatwave or Worst-Case Climate Scenarios
Source: J Nat Prod. 2026 Jan 26;89(2):616–24. doi: 10.1021/acs.jnatprod.5c01435 (PMC12954841; doi:10.1021/acs.jnatprod.5c01435)
Supplement: Supplementary file 1 [file np5c01435_si_001.xlsx]

## Sheet: Samples List
Sample List Phytoplankton Samples AG Pohnert
Mesocosm Experiment Metabolomics--> Samples extracted by Mona Staudinger and prepared by Jakob Heinrich for exometabolomics on 22/03/2023.
Sample Number	Identifier	LCMS data name (screen Zic Hilic, negative polarity)
1	AmT-HW-K-1	20230401_JH_1_exo_ddMS_neg	AmT: ambient conditions
2	AmT-HW-K-2	20230401_JH_2_exo_ddMS_neg	HW: Heatwave
3	AmT-HW-K-3	20230401_JH_3_exo_ddMS_neg	nHW: no heatwave
4	AmT-HW-K-4	20230401_JH_4_exo_ddMS_neg	K: Kordia bacteria treatment
5	AmT-HW-nK-1	20230401_JH_5_exo_ddMS_neg	nK: no bacteria treatment/untreated plankton samples
6	AmT-HW-nK-2	20230401_JH_6_exo_ddMS_neg	EIT: RCP8.5 conditions
7	AmT-HW-nK-3	20230401_JH_7_exo_ddMS_neg	SW: blanks seawater no microbes
8	AmT-HW-nK-4	20230401_JH_8_exo_ddMS_neg
9	AmT-nHW-K-1	20230401_JH_9_exo_ddMS_neg
10	AmT-nHW-K-2	20230401_JH_10_exo_ddMS_neg
11	AmT-nHW-K-3	20230401_JH_11_exo_ddMS_neg
12	AmT-nHW-K-4	20230401_JH_12_exo_ddMS_neg
13	AmT-nHW-nK-1	20230401_JH_13_exo_ddMS_neg
14	AmT-nHW-nK-2	20230401_JH_14_exo_ddMS_neg
15	AmT-nHW-nK-3	20230401_JH_15_exo_ddMS_neg
16	AmT-nHW-nK-4	20230401_JH_16_exo_ddMS_neg
17	ElT-HW-K-1	20230401_JH_17_exo_ddMS_neg
18	ElT-HW-K-2	20230401_JH_18_exo_ddMS_neg
19	ElT-HW-K-3	20230401_JH_19_exo_ddMS_neg
20	ElT-HW-K-4	20230401_JH_20_exo_ddMS_neg
21	ElT-HW-nK-1	20230401_JH_21_exo_ddMS_neg
22	ElT-HW-nK-2	20230401_JH_22_exo_ddMS_neg
23	ElT-HW-nK-3	20230401_JH_23_exo_ddMS_neg
24	ElT-HW-nK-4	20230401_JH_24_exo_ddMS_neg
25	ElT-nHW-K-1	20230401_JH_25_exo_ddMS_neg
26	ElT-nHW-K-2	20230401_JH_26_exo_ddMS_neg
27	ElT-nHW-K-3	20230401_JH_27_exo_ddMS_neg
28	ElT-nHW-K-4	20230401_JH_28_exo_ddMS_neg
29	ElT-nHW-nK-1	20230401_JH_29_exo_ddMS_neg
30	ElT-nHW-nK-2	20230401_JH_30_exo_ddMS_neg
31	ElT-nHW-nK-3	20230401_JH_31_exo_ddMS_neg
32	ElT-nHW-nK-4	20230401_JH_32_exo_ddMS_neg
33	SW-AmT-K-1	20230401_QC_blank_JH_Neg_zichilic
34	SW-AmT-K-2	20230401_QC_blank_JH_Neg_zichilic
35	SW-AmT-K-3	20230401_QC_blank_JH_Neg_zichilic
37	SW-AmT-nK-1	20230401_QC_blank_JH_Neg_zichilic
41	SW-ElT-K-1	20230401_QC_blank_JH_Neg_zichilic
42	SW-ElT-K-2	20230401_QC_blank_JH_Neg_zichilic
43	SW-ElT-K-3	20230401_QC_blank_JH_Neg_zichilic
45	SW-ElT-nK-1	20230401_QC_blank_JH_Neg_zichilic
45 to 62	Samples at T0 metabolomics (no Kordia)	not analyzed
Praktikum Jakob Heinrich
Sample preparation of the exudates extracts done at T0, T24h and +/- Kordia
*--> we tested and found out that the best solubility was achieved with 1:1 methanol:water
as a solvent system (yellowish solution)
*Transfer 100µL into LCMS vial with insert
*Prepare the QC (quality control) sample by
pipetting 10 µL of each sample into one vial.
* make a QC blank by pipetting 10 µl of each blank sample into one vial-
The blanks should not be pipetted into the QC sample!
*Prepare marine broth agar and f2 agar to isolation bacteria
from the diatom cultures (resistant, infected, healthy)
test 2 temperatures of incubation (13 and 28°C)

## Sheet: Curated Metabolites List
20230511_JH_Mesocosm_Zichilic_neg_WF7b_SelectedList_Compounds
Compound name	gnps	Sirius analysis	MSMS	Name	CAS Number	Diagnostic Fragments	Formula	Annot. Source: Predicted Compositions	Annot. Source: mzCloud Search	Annot. Source: Metabolika Search	Annot. Source: MassList Search	Annot. DeltaMass [ppm]	Calc. MW	m/z	RT [min]	Area (Max.)	# mzCloud Results	mzCloud Best Match	mzCloud Best Match Confidence	mzCloud Best Sim. Match	mzCloud Best Tree Match	# Usable QC	RSD QC Areas [%]	RSD Corr. QC Areas [%]	Mass List Match: Arita Lab 6549 Flavonoid Structure Database	Mass List Match: EFS HRAM Compound Database	Mass List Match: Endogenous Metabolites database 4400 compounds	Mass List Match: Extractables and Leachables HRAM Compound Database	Mass List Match: LipidMaps Structure Database 2021-09-13	Mass List Match: Library AGPohnert Col2 for cd 32	Mass List Match: Natural Products Atlas 2020_06	MS2	Reference Ion	Area: 20230401_JH_1_exo_ddMS_neg.raw (F1)	Area: 20230401_JH_2_exo_ddMS_neg.raw (F2)	Area: 20230401_JH_4_exo_ddMS_neg.raw (F4)	Area: 20230401_JH_5_exo_ddMS_neg.raw (F5)	Area: 20230401_JH_6_exo_ddMS_neg.raw (F6)	Area: 20230401_JH_7_exo_ddMS_neg.raw (F7)	Area: 20230401_JH_8_exo_ddMS_neg.raw (F8)	Area: 20230401_JH_9_exo_ddMS_neg.raw (F9)	Area: 20230401_JH_10_exo_ddMS_neg.raw (F10)	Area: 20230401_JH_11_exo_ddMS_neg.raw (F11)	Area: 20230401_JH_12_exo_ddMS_neg.raw (F12)	Area: 20230401_JH_13_exo_ddMS_neg.raw (F13)	Area: 20230401_JH_14_exo_ddMS_neg.raw (F14)	Area: 20230401_JH_15_exo_ddMS_neg.raw (F15)	Area: 20230401_JH_16_exo_ddMS_neg.raw (F16)	Area: 20230401_JH_49_exo_ddMS_neg.raw (F33)
xanthosine		100% xanthosine	COCONUT: Natural Products Online	Xanthosine		151.0261 [C5H4N4O2]-; 108.0202 [C4H3N3O]-	C10 H12 N4 O6	Full match	Full match	Full match	Partial match	-2.49	284.075	283.068	3.142	1.57808e+07	1	77.3	8.9		9.9	7	11	9	No matches found	No matches found	Single match found	No matches found	No matches found	Single match found	Single match found	DDA for preferred ion	[M-H]-1	6.97365e+06	4.72391e+06	6.3484e+06	10570	10934.2	12220.2	15170.2	6.86346e+06	1.02882e+07	1.57808e+07	8.51944e+06	14334.6	13170.1	8439.27	13524.2	11826.2
guanosine	confirmed guanosine	100% guanosine	COCONUT: Natural Products Online	Guanosine		150.0421 [C5H5N5O]-; 133.0154 [C5H2N4O]-	C10 H13 N5 O5	Full match	Full match	Full match	Full match	-3.17	283.091	282.083	3.545	2.06776e+07	1	59.6	8		9.7	8	19	14	No matches found	No matches found	Single match found	No matches found	No matches found	Multiple matches found	No matches found	DDA for preferred ion	[M-H]-1	1.29109e+07	1.17323e+07	1.00854e+07	400521	2.21158e+06	594240	147730	1.58455e+07	2.06776e+07	1.54739e+07	1.88405e+07	481690	446551	1.53536e+06	233026	43278.4
							C10 H20 Cl N O8	Full match	No results	No results	No results	4.4	317.089	316.082	1.878	9.92529e+06	0					8	7	6	No matches found	No matches found	No matches found	No matches found	No matches found	No matches found	No matches found	DDA for preferred ion	[M-H]-1	5.00321e+06	2.64325e+06	867614	61348.7	145106	36093.2	28667.8	7.8758e+06	9.3391e+06	9.92529e+06	7.06139e+06	35115.6	89810.4	30069.7	67745.8	39184
							C10 H22 Cl N2 P S	Full match	No results	No results	No match	-3.42	268.092	267.085	4.814	6.63085e+06	0					5	11	8	No matches found	No matches found	No matches found	Single match found	No matches found	No matches found	No matches found	DDA for preferred ion	[M-H]-1	1.46128e+06	18890	145860	33582.2	12473.5	13997.9	24052.5	117418	5.62025e+06	2.90383e+06	6.63085e+06	15038.9	29419.2	59597.8	20246.8	20988.1
5-bromotryptophan (indolyl carboxylic acids)		100% 5-bromotryptophan zwitterion	5-bromotryptophan zwitterion (CHEBI:133688)		6548-09-0	237.0032 [C10H11BrN2]-; 219.9767 [C10H8BrN]-; 193.9610 [C8H6BrN]-	C11 H11 Br N2 O2	Full match	No results	No results	No match	-3.8	281.999	280.992	3.679	9.01143e+06	0					8	7	7	No matches found	No matches found	No matches found	No matches found	No matches found	No matches found	Single match found	DDA for preferred ion	[M-H]-1	2.95936e+06	4.34909e+06	9.01143e+06	59222.9	78915.7	39336.5	43668.3	5.58531e+06	6.34441e+06	2.52051e+06	4.41715e+06	55261.1	42976.6	44496	46868	44227.3
Cyclomethyltryptophan (harmala alkaloids) - TNCA		98.1% Cyclomethyltryptophan	COCONUT: Natural Products Online	Cycloanthranilylproline	42438-90-4	171.0927 [C11H12N2]-, 116.0508 [C8H7N]-; 92.0503 [C6H7N]-; 86.0245 [C3H5NO2]-	C12 H12 N2 O2	Full match	No results	No results	Full match	0.55	216.09	215.083	3.755	9.51142e+06	0					8	12	12	No matches found	No matches found	No matches found	No matches found	No matches found	No matches found	Multiple matches found	DDA for preferred ion	[M-H]-1	8.89415e+06	7.33617e+06	7.46458e+06	413383	198733	72261.5	145695	8.03738e+06	9.16842e+06	6.23807e+06	7.40064e+06	435846	113188	86460.1	143951	177782
cyclo(his-leu)		83.7% cyclo(his-leu)	COCONUT: Natural Products Online	Cis-cyclo-(His,Leu)		181.0984 [C9H14N2O2]-; 169.0983 [C8H14N2O2]-; 93.0455 [C5H6N2]-; 67.0295 [C3H4N2]-	C12 H18 N4 O2	Full match	No results	No results	Full match	-0.3	250.143	249.136	4.454	7.08456e+06	0					8	8	8	No matches found	No matches found	No matches found	Single match found	No matches found	No matches found	Single match found	DDA for preferred ion	[M-H]-1	2.42234e+06	728565	3.2055e+06	160673	150376	187768	211599	5.64707e+06	3.96452e+06	139389	3.76273e+06	160267	229648	148821	145011	180665
harmala alkaloid	1,2,3,4-Tetrahydroharmane-3-carboxylic acid cosine score 0.87	100% with tetrahydroharman-3-carboxylic acid	COCONUT: Natural Products Online		5470-37-1	185.1082 [C12H14N2]-; 100.0402 [C4H7NO2]-; 168.0815 [C12H11N]-; 142.0662 [C10H8N]-; 116.0506 [C8H7N]-	C13 H14 N2 O2	Full match	No results	No results	No results	0.75	230.106	229.098	3.565	3.97548e+06	0					8	14	11	No matches found	No matches found	No matches found	No matches found	No matches found	No matches found	No matches found	DDA for preferred ion	[M-H]-1	2.27541e+06	2.95195e+06	2.96935e+06	40554.5	60118.6	32553.9	33398.3	3.24342e+06	3.81037e+06	780507	3.28353e+06	47094.4	49860.5	33323.8	31034.2	42529.5
							C13 H14 N2 O5 S	Full match	No results	No results	No match	-0.76	310.062	309.055	0.879	3.05921e+06	0					7	9	9	No matches found	No matches found	No matches found	No matches found	No matches found	No matches found	Single match found	DDA for preferred ion	[M-H]-1	2.28016e+06	2.66535e+06	2.10281e+06	19996	26623.1	27283.1	30918.7	1.46437e+06	2.41344e+06	2.58332e+06	1.5198e+06	24011.2	23741.2	23626.5	24529.4	23568.9
							C13 H25 N10 O4 P S2	Full match	No results	No results	No match	1.96	480.125	479.118	4.307	6.20851e+06	0					8	14	13	Multiple matches found	No matches found	No matches found	No matches found	No matches found	No matches found	Single match found	DDA for preferred ion	[M-H]-1	998328	1.21494e+06	2.09084e+06	195796	184768	194476	200876	3.42036e+06	3.18542e+06	6.20851e+06	1.89722e+06	177052	219570	211364	189326	203357
							C14 H15 N5 O7	Full match	No results	No results	No results	-3.37	365.096	364.089	3.953	1.32385e+07	0					8	3	3	No matches found	No matches found	No matches found	No matches found	No matches found	No matches found	No matches found	DDA for preferred ion	[M-H]-1	7.67152e+06	7.87485e+06	9.01221e+06	443298	499660	314522	305711	1.08381e+07	1.32385e+07	8.44745e+06	1.07158e+07	378149	301367	367241	409925	328708
S-Adenosylhomocysteine		100% Adohcy	COCONUT: Natural Products Online	S-Adenosylhomocysteine	979-92-0	134.0472 [C5H5N5]-; 248.0592 [C9H15NO5S]-; 188.0396 [C7H11NO3S]-; 176.0387 [C6H11NO3S]-; 147.0126 [C5H8O3S]-	C14 H20 N6 O5 S	Not the top hit	Full match	Full match	Not the top hit	-0.45	384.121	383.114	4.491	5.17557e+06	1	54.2	59.2		90.6	7	9	8	Multiple matches found	No matches found	Single match found	No matches found	Multiple matches found	No matches found	Multiple matches found	DDA for preferred ion	[M-H]-1	4.47316e+06	4.66718e+06	4.03353e+06	63015.5	56934.1	70735.4	92399.6	2.6579e+06	1.39849e+06	1.78269e+06	1.77282e+06	61147.9	85557.9	57315.7	59915.3	81000.5
							C14 H27 N3 O6 S2	Full match	No results	No results	No results	-0.73	397.134	396.127	3.973	1.83697e+07	0					8	13	12	No matches found	No matches found	No matches found	No matches found	No matches found	No matches found	No matches found	DDA for preferred ion	[M-H]-1	1.61997e+07	1.58887e+07	962845	386593	435745	276909	277947	1.67304e+07	1.83697e+07	1.2827e+07	2.95955e+06	329777	265525	320265	357489	286661
							C14 H4 N2 O2 P2	Full match	No results	No results	No results	-2.83	293.974	292.967	0.74	7.98048e+06	0					8	10	9	No matches found	No matches found	No matches found	No matches found	No matches found	No matches found	No matches found	DDA for preferred ion	[M-H]-1	2.72852e+06	5.25753e+06	5.33334e+06	61674	90297.1	184875	295753	5.25499e+06	2.82362e+06	4.54425e+06	3.97003e+06	97385.6	121438	79457.5	90874.2	111917
							C15 H29 N3 O6 S2	Full match	No results	No results	No results	-0.44	411.15	410.142	3.946	2.00305e+07	0					8	27	27	No matches found	No matches found	No matches found	No matches found	No matches found	No matches found	No matches found	DDA for preferred ion	[M-H]-1	2.00305e+07	1.79516e+07	683591	270069	312590	195707	165503	1.75959e+07	1.86284e+07	1.03092e+07	2.21572e+06	220980	158156	212651	228949	184165
medium chain fatty acids		84.8% SCHEMBL9716743	(2S)-6-amino-2-(nonanoylamino)hexanoic acid | C15H30N2O3 - PubChem (nih.gov)			241.2284 [C14H30N2O]-; 156.1393 [C9H19NO]-; 145.0982 [C6H14N2O2]-	C15 H30 N2 O3	Full match	No results	No results	No results	-3.06	286.225	285.217	3.553	3.25147e+07	0					8	16	13	No matches found	No matches found	No matches found	No matches found	No matches found	No matches found	No matches found	DDA for preferred ion	[M-H]-1	1.74119e+07	9.25655e+06	9.77743e+06	45515.1	63209.5	39068.9	40147.5	3.25147e+07	1.15388e+07	2.23974e+07	1.08929e+07	52499.8	38254.6	37968.4	37102.7	36473.4
							C16 H33 N8 O7 P	Full match	No results	No results	No results	-0.27	480.221	479.214	3.42	1.15489e+07	0					8	13	12	No matches found	No matches found	No matches found	No matches found	No matches found	No matches found	No matches found	DDA for preferred ion	[M-H]-1	1.03312e+07	8.67015e+06	1.01128e+07	32463.4	39361.2	32352.2	37109.8	8.69937e+06	6.72807e+06	5.16892e+06	7.3166e+06	34333	26311.1	25144	28959.6	32030.4
							C17 H26 N4 O5 P2	Full match	No results	No results	No results	1.2	428.138	427.131	3.044	1.81122e+07	0					8	28	28	No matches found	No matches found	No matches found	No matches found	No matches found	No matches found	No matches found	DDA for preferred ion	[M-H]-1	6.16736e+06	1.14511e+07	2.23178e+06	26467.5	35336.4	102325	50121.9	6.73403e+06	2.95976e+06	1.81122e+07	3.77707e+06	66969.8	41390.8	29647.1	28781.8	36292.8
							C17 H26 N5 O3 P S	Full match	No results	No results	No results	0.9	411.15	410.142	3.791	1.14958e+07	0					8	13	6	No matches found	No matches found	No matches found	No matches found	No matches found	No matches found	No matches found	DDA for preferred ion	[M-H]-1	6.05504e+06	6.47317e+06	489115	158788	214352	125505	113230	7.68834e+06	1.14958e+07	6.52512e+06	1.54383e+06	173978	111293	127143	139457	114931
							C19 H39 N10 O9 P	Full match	No results	No results	No results	2.12	582.265	581.258	3.207	9.28243e+06	0					7	5	4	No matches found	No matches found	No matches found	No matches found	No matches found	No matches found	No matches found	DDA for preferred ion	[M-H]-1	4.87489e+06	5.13457e+06	3.14978e+06	22531.3	33181.5	27778.4	76207.5	2.87708e+06	6.36138e+06	9.28243e+06	4.78171e+06	44826.2	24488.1	48798.8	12047.7	87063.4
fatty acyls		51.8% (2S)-2-amino-6-(tetradecoxycarbonylamino)hexanoic acid	(2S)-2-amino-6-(tetradecoxycarbonylamino)hexanoic acid | C21H42N2O4 - PubChem (nih.gov)	alpha-N-(3-hydroxyhexadecanoyl) L-ornithine		173.0931 [C7H14N2O3]-; 131.0825 [C6H12N2O2]-; 87.0083 [C3H4O3]-	C21 H42 N2 O4	Full match	No results	No results	Full match	-0.14	386.314	385.307	3.907	5.74502e+06	0					6	7	7	No matches found	No matches found	No matches found	No matches found	Single match found	No matches found	No matches found	DDA for preferred ion	[M-H]-1	3.39275e+06	4.80801e+06	3.21911e+06	133256	581931	88448.4	68483.7	2.43377e+06	2.97083e+06	2.21249e+06	2.78647e+06	114192	76976.3	191807	109981	85761
							C22 H38 N6 O	Full match	No results	No results	No results	-3.95	402.309	401.302	3.926	5.47538e+06	0					8	9	8	No matches found	No matches found	No matches found	No matches found	No matches found	No matches found	No matches found	No MS2	[M-H]-1	2.15059e+06	2.35328e+06	1.57168e+06	120808	140804	82874.5	72854.3	1.36195e+06	1.46737e+06	1.31788e+06	1.27009e+06	102327	69716	99813.1	100594	80365.1
PG(16:1(9Z)/0:0) (Lysophosphatidyglycerols)		97.5% PG(16:1(9Z)/0:0) (CHEBI:138795)	PG(16:1(9Z)/0:0) (CHEBI:138795)	PG(16:1(9Z)/0:0)		253.2174 [C16H30O2]-; 227.0328 [C6H13O7P]-; 152.9958 [C3H9O6P]-	C22 H43 O9 P	Full match	No results	No results	Full match	-3.92	482.263	481.255	0.707	8.84402e+06	0					7	20	20	No matches found	No matches found	No matches found	No matches found	Single match found	No matches found	No matches found	DDA for preferred ion	[M-H]-1	5.8657e+06	8.84402e+06	1.49589e+06	158550	198330	115818	172773	1.09634e+06	172563	1.44565e+06	255186	181489	215089	406934	130873	140756
peptides		48.8% SCHEMBL17754722	methyl 2-[[1,4-bis[(2R)-1-ethoxy-1-oxopropan-2-yl]-6-methyl-1,4-diazepan-6-yl]amino]hex-5-ynoate | C23H39N3O6 - PubChem (nih.gov)	[Similar to: Pentadecanoic acid; ΔMass: 211.0612 Da]			C23 H39 N3 O6	Full match	Invalid mass	No results	No match	4.14	453.286	452.278	3.129	7.11465e+06	2			51.3		8	28	5	No matches found	No matches found	No matches found	No matches found	Multiple matches found	No matches found	Multiple matches found	DDA for preferred ion	[M-H]-1	213649	7.11465e+06	445165	8459.04	164470	6339.9	7796.98	491120	69661.3	1.463e+06	458508	30071.8	43463.7	290217	50286.6	6135.49
							C23 H41 N O3 P2 S	Full match	No results	No results	No results	1.65	473.229	472.222	4.176	7.66394e+06	0					7	13	6	No matches found	No matches found	No matches found	No matches found	No matches found	No matches found	No matches found	No MS2	[M-H]-1	4.89287e+06	4.98167e+06	5.30701e+06	202314	218301	171111	171907	5.56149e+06	6.876e+06	5.45571e+06	5.53326e+06	174597	183592	202480	194498	181474
							C25 H38 Cl N2 O5 P S	Full match	No results	No results	No results	-4.26	544.19	543.183	3.087	1.76363e+07	0					6	18	17	No matches found	No matches found	No matches found	No matches found	No matches found	No matches found	No matches found	DDA for preferred ion	[M-H]-1	128676	6.58003e+06	1.40132e+06	44804.2	23168.5	56129.9	35590.4	570743	1.05109e+06	3.54889e+06	8.02428e+06	37131.6	26175.6	34064.6	22590.3	23795.5
oligopeptides		44.3% SCHEMBL8289945	(4S)-5-[(4-carbamimidoylphenyl)methylamino]-4-[[(2R)-2-[(3-nitrophenyl)methylsulfonylamino]-4-phenylbutanoyl]amino]-5-oxopentanoic acid | C30H34N6O8S - PubChem (nih.gov)			619.1973 [C30H32N6O7S]-; 229.0982 [C13H14N2O2]-; 113.0357 [C4H6N2O2]-	C30 H34 N6 O8 S	Full match	No results	No results	No results	-0.79	638.215	637.208	4.116	1.01183e+07	0					7	9	3	No matches found	No matches found	No matches found	No matches found	No matches found	No matches found	No matches found	DDA for preferred ion	[M-H]-1	2.72728e+06	5.83344e+06	8.44439e+06	224012	220432	180597	162842	2.32172e+06	7.04362e+06	1.12408e+06	8.50118e+06	192095	177643	202469	202738	176202
phenlylalanine and derivatives							C33 H48 N3 O4 P3	Full match	No results	No results	No results	-1.08	643.285	642.278	3.897	1.13851e+07	0					8	18	8	No matches found	No matches found	No matches found	No matches found	No matches found	No matches found	No matches found	DDA for preferred ion	[M-H]-1	9.11787e+06	6.91912e+06	6.93471e+06	175305	202520	116359	90094	8.6299e+06	9.53454e+06	7.18134e+06	8.44e+06	150226	101266	136363	144686	112823
							C39 H78 N7 O18 P3 S3	Full match	No results	No results	No results	0.44	1121.38	559.682	4.326	5.32018e+06	0					6	11	7	No matches found	No matches found	No matches found	No matches found	No matches found	No matches found	No matches found	DDA for other ion	[M-2H]-2	3.62231e+06	3.09843e+06	3.90353e+06	149803	148578	155111	179714	4.2527e+06	5.1152e+06	2.02876e+06	4.36396e+06	148538	185015	159185	156642	171353
							C55 H95 N4 O18 P3 S4	Full match	No results	No results	No results	0.25	1320.47	659.23	4.376	4.99478e+06	0					5	14	13	No matches found	No matches found	No matches found	No matches found	No matches found	No matches found	No matches found	DDA for other ion	[M-2H]-2	4.99478e+06	3.67462e+06	3.20821e+06	136403	125345	133848	168679	4.52937e+06	3.39313e+06	2.04986e+06	2.68915e+06	121587	169064	133604	126614	152299
glycerophosphates		70.1% 3-Aminopropyl 2,3-dihydroxypropyl hydrogen phosphate	3-Aminopropyl 2,3-dihydroxypropyl hydrogen phosphate | C6H16NO6P - PubChem (nih.gov)			171.0065 [C3H9O6P]-; 154.0274 [C3H10NO4P]-; 152.9958 [C3H7O5P]-; 96.9694 [H3O4P]-; 78.9586 [HO3P]-	C6 H16 N O6 P	Full match	No results	No results	No results	0.27	229.072	228.064	4.44	7.36869e+07	0					7	8	8	No matches found	No matches found	No matches found	No matches found	No matches found	No matches found	No matches found	DDA for preferred ion	[M-H]-1	1.30571e+07	3.772e+06	2.16426e+06	142376	184200	166386	187503	6.20922e+06	3.53769e+06	4.95323e+06	1.06969e+07	142016	203496	131874	142252	160091
methyladenine		89.2% 6-methyladenine	COCONUT: Natural Products Online	7-Methyladenine		146.0475 [C6H5N5]-; 133.0394 [C5H4N5]-; 132.0316 [C5H3N5]-; 106.0288 [C4H3N4]-; 92.0250 [C4H3N3]-	C6 H7 N5	Full match	Full match	No results	Full match	0.55	149.07	148.063	3.169	2.79982e+07	3	97.8	9.9		9.9	8	14	13	No matches found	No matches found	Multiple matches found	No matches found	No matches found	Multiple matches found	No matches found	DDA for preferred ion	[M-H]-1	6.96842e+06	1.77661e+07	1.22654e+07	12749.2	14613.1	56967.4	20274.3	8.39204e+06	7.34883e+06	2.79982e+07	1.98641e+06	19157.5	17601.2	11610.5	12063.7	28570
				4-Hydroxybenzaldehyde			C7 H6 O2	Full match	Full match	Not the top hit	Not the top hit	-0.85	122.037	121.029	0.796	1.89918e+08	2	88.6	9.4		9.4	8	10	7	No matches found	No matches found	Multiple matches found	Multiple matches found	No matches found	Multiple matches found	Single match found	DDA for preferred ion	[M-H]-1	1.07288e+08	7.42852e+07	4.05683e+07	5.40066e+06	3.60016e+06	6.20739e+06	9.39834e+06	1.58259e+08	1.03234e+08	1.89918e+08	2.94076e+07	5.491e+06	9.29073e+06	4.64766e+06	5.41339e+06	5.59916e+06
				4-Methylphenol			C7 H8 O	Full match	Full match	Full match	Partial match	-1.08	108.057	107.05	0.846	3.2108e+07	1	99.7	10		10	8	9	7	No matches found	No matches found	Multiple matches found	Single match found	No matches found	No matches found	Multiple matches found	DDA for preferred ion	[M-H]-1	9.52912e+06	1.07137e+07	1.29299e+06	433989	306209	252909	511276	3.32403e+06	3.21843e+06	3.2108e+07	3.07807e+06	445886	352982	488497	1.31874e+06	469497
							C9 H5 N9 O2	Full match	No results	No results	No results	3.56	271.058	270.05	4.256	7.67445e+06	0					8	12	9	No matches found	No matches found	No matches found	No matches found	No matches found	No matches found	No matches found	DDA for preferred ion	[M-H]-1	2.12516e+06	4.4143e+06	1.991e+06	199076	190596	183065	194520	539216	1.89849e+06	154528	2.09771e+06	179609	213855	177276	198501	180382
				1(2H)-Isoquinolinone			C9 H7 N O	Full match	No results	No results	Full match	-0.83	145.053	144.045	0.798	1.55932e+07	0					8	17	11	No matches found	No matches found	Multiple matches found	Multiple matches found	No matches found	No matches found	No matches found	No MS2	[M-H]-1	1.14306e+07	8.24712e+06	4.59605e+06	362854	170251	497372	587856	1.28707e+07	8.94422e+06	1.55932e+07	7.64476e+06	361599	362281	304136	318987	418668
20230511_JH_Mesocosm_Zichilic_pos_WF7b_SelectedList_Compounds
Compound name	GNPS	Sirius analysis	MSMS	Name	CAS Number	Diagnostic Fragments	Formula	Annot. Source: Predicted Compositions	Annot. Source: mzCloud Search	Annot. Source: Metabolika Search	Annot. Source: MassList Search	Annot. DeltaMass [ppm]	Calc. MW	m/z	RT [min]	Area (Max.)	# mzCloud Results	mzCloud Best Match	mzCloud Best Match Confidence	mzCloud Best Sim. Match	mzCloud Best Tree Match	# Usable QC	RSD QC Areas [%]	RSD Corr. QC Areas [%]	Mass List Match: Arita Lab 6549 Flavonoid Structure Database	Mass List Match: EFS HRAM Compound Database	Mass List Match: Endogenous Metabolites database 4400 compounds	Mass List Match: Extractables and Leachables HRAM Compound Database	Mass List Match: LipidMaps Structure Database 2021-09-13	Mass List Match: Library AGPohnert Col2 for cd 32	Mass List Match: Natural Products Atlas 2020_06	MS2	Reference Ion	Area: 20230326_JH_1_exo_ddMS_pos.raw (F1)	Area: 20230326_JH_2_exo_ddMS_pos.raw (F2)	Area: 20230326_JH_3_exo_ddMS_pos.raw (F3)	Area: 20230326_JH_4_exo_ddMS_pos.raw (F4)	Area: 20230326_JH_5_exo_ddMS_pos.raw (F5)	Area: 20230326_JH_6_exo_ddMS_pos.raw (F6)	Area: 20230326_JH_7_exo_ddMS_pos.raw (F7)	Area: 20230326_JH_8_exo_ddMS_pos.raw (F8)	Area: 20230326_JH_9_exo_ddMS_pos.raw (F9)	Area: 20230326_JH_10_exo_ddMS_pos.raw (F10)	Area: 20230326_JH_11_exo_ddMS_pos.raw (F11)	Area: 20230326_JH_12_exo_ddMS_pos.raw (F12)	Area: 20230326_JH_13_exo_ddMS_pos.raw (F13)	Area: 20230326_JH_14_exo_ddMS_pos.raw (F14)	Area: 20230326_JH_15_exo_ddMS_pos.raw (F15)	Area: 20230326_JH_16_exo_ddMS_pos.raw (F16)
inosine	inosine cosine score 0.72			Inosine			C10 H12 N4 O5	Full match	No results	Full match	Full match	-1.31	268.08	269.088	2.844	1.19584e+07	0					10	19	14	No matches found	No matches found	Multiple matches found	No matches found	No matches found	Multiple matches found	Single match found	DDA for preferred ion	[M+H]+1	6.23953e+06	7.78579e+06	5.45106e+06	6.02805e+06	79002.1	106972	94181.6	70439.3	9.03237e+06	7.96368e+06	1.19584e+07	6.34459e+06	78511.8	60677.2	73514.1	94298.4
Isopentenyladenine		100% Isopentenyladenine	COCONUT: Natural Products Online	3-(3-methylbut-2-en-1-yl)-3H-purin-6-amine			C10 H13 N5	Full match	Full match	No results	Partial match	0.34	203.117	204.124	1.716	4.13624e+08	1	94.9	73.3		76.6	10	7	4	No matches found	No matches found	Single match found	No matches found	No matches found	Single match found	Single match found	DDA for preferred ion	[M+H]+1	1.17605e+08	2.54505e+08	1.73203e+08	1.47672e+08	1.288e+06	900876	1.50931e+06	1.31746e+06	1.47506e+08	3.13925e+08	2.35281e+08	2.61283e+08	770131	754433	1.0381e+06	1.16219e+06
alpha amino acids and derivatives		59.3% (3R)-S-alpha-D-Glucopyranosyl-3-methyl-L-cysteine	(3R)-S-alpha-D-Glucopyranosyl-3-methyl-L-cysteine | C10H19NO7S - PubChem (nih.gov)				C10 H19 N O7 S	Full match	No results	No results	No results	-1.5	297.088	298.095	4.332	2.39349e+07	0					10	8	3	No matches found	No matches found	No matches found	No matches found	No matches found	No matches found	No matches found	DDA for preferred ion	[M+H]+1	1.00154e+07	1.0867e+07	1.1128e+07	7.22909e+06	282224	302076	280712	304936	1.55372e+07	2.39349e+07	1.63397e+07	1.02803e+07	361007	280860	298401	316650
				Indole-3-acetic acid methyl ester			C11 H11 N O2	Full match	No results	Partial match	Full match	0.38	189.079	190.086	1.259	3.40081e+08	0					10	4	4	No matches found	No matches found	Multiple matches found	No matches found	No matches found	Single match found	Multiple matches found	DDA for other ion	[M+H]+1	1.68999e+08	1.0524e+08	1.01239e+08	3.76212e+07	5.70005e+06	5.08893e+06	9.03585e+06	7.95683e+06	2.4456e+08	1.83751e+08	1.50157e+08	1.67113e+08	2.68152e+06	1.11392e+07	9.07788e+06	6.61751e+06
5'-deoxy-5'-thionucleosides		91.1% CHEMBL296716	(2R,3R,4S,5S)-2-(6-aminopurin-9-yl)-5-(methylsulfonylmethyl)oxolane-3,4-diol | C11H15N5O5S - PubChem (nih.gov)				C11 H15 N5 O5 S	Full match	No results	No results	No results	-1.56	329.079	330.086	2.012	4.1743e+07	0					10	4	3	No matches found	No matches found	No matches found	No matches found	No matches found	No matches found	No matches found	DDA for preferred ion	[M+H]+1	2.5104e+07	2.53933e+07	2.30078e+07	2.77326e+07	79794.4	83840.3	87472.3	91003.1	2.26292e+07	2.10629e+07	1.58472e+07	2.01964e+07	126521	77837.8	72074	71520.1
alpha amino acids and derivatives							C11 H21 N5 O3 S	Full match	No results	No results	No results	-1.53	303.136	304.143	4.681	8.00899e+06	0					10	9	9	No matches found	No matches found	No matches found	No matches found	No matches found	No matches found	No matches found	DDA for preferred ion	[M+H]+1	2.07609e+06	1.9496e+06	2.7915e+06	2.19746e+06	24702.7	23420.1	25077.3	23945.7	5.96019e+06	8.00899e+06	3.25585e+06	3.80504e+06	31022.2	19549.2	25969.9	27914.4
aminoacids		67.4% (E)-1-(L-cystein-S-yl)-N-hydroxy-ω-(methylsulfanyl)heptan-1-imine	PlantCyc (E)-1-(L-cystein-S-yl)-N-hydroxy-omega-(methylsulfanyl)heptan-1-imine				C11 H22 N2 O3 S2	Full match	No results	No results	No results	-2.14	294.107	295.114	3.508	5.32034e+06	0					10	8	5	No matches found	No matches found	No matches found	No matches found	No matches found	No matches found	No matches found	DDA for preferred ion	[M+H]+1	2.92587e+06	2.85725e+06	2.60931e+06	2.58758e+06	32217.6	32884.9	40768.4	42389.9	3.82084e+06	2.67629e+06	1.43661e+06	3.90435e+06	71327.3	26406.6	27035.5	26027.4
alpha amino acids and derivatives							C12 H23 N O4 S	Full match	No results	No results	No results	-1.39	277.134	278.142	2.74	1.87353e+07	0					10	4	4	No matches found	No matches found	No matches found	No matches found	No matches found	No matches found	No matches found	DDA for preferred ion	[M+H]+1	8.54403e+06	1.24541e+07	2.35589e+06	4.97393e+06	78705.6	77420.3	116716	75893.5	1.00875e+07	1.14792e+07	1.87353e+07	5.285e+06	119114	71508.2	74021.6	72189.1
glycosylamines		87.3% SCHEMBL6900354	3-[[(2S,5R)-5-(6-aminopurin-9-yl)-3,4-dihydroxyoxolan-2-yl]-hydroxymethyl]sulfanylpropanoic acid | C13H17N5O6S - PubChem (nih.gov)				C13 H17 N5 O6 S	Full match	No results	No results	No results	-2.49	371.089	372.096	3.885	5.68539e+07	0					10	13	10	No matches found	No matches found	No matches found	No matches found	No matches found	No matches found	No matches found	DDA for preferred ion	[M+H]+1	1.23592e+06	5.62684e+06	4.76158e+06	1.46726e+06	355313	220390	369123	329830	1.30652e+07	5.50281e+06	5.68539e+07	1.13525e+07	371318	316039	198825	230205
N-acyl-alpha amino acids		72.4% 2-[(6-Amino-2-methylheptanoyl)amino]-4-methylsulfonylbutanoic acid	2-[(6-Amino-2-methylheptanoyl)amino]-4-methylsulfonylbutanoic acid | C13H26N2O5S - PubChem (nih.gov)				C13 H26 N2 O5 S	Full match	No results	No results	No match	-2	322.156	323.163	4.268	7.20083e+06	0					10	7	6	Multiple matches found	No matches found	No matches found	No matches found	Multiple matches found	No matches found	Multiple matches found	DDA for preferred ion	[M+H]+1	1.48856e+06	2.87978e+06	2.06483e+06	2.06912e+06	161299	192959	165708	174280	5.09376e+06	4.64863e+06	7.20083e+06	3.28276e+06	212065	160520	170545	180975
Primary amines		64.7% (4S)-1-cyclohexylheptan-4-amine	(4S)-1-cyclohexylheptan-4-amine | C13H27N - PubChem (nih.gov)				C13 H27 N	Full match	No results	No results	No results	1.72	197.215	198.222	3.193	1.50444e+07	0					10	8	6	No matches found	No matches found	No matches found	No matches found	No matches found	No matches found	No matches found	DDA for preferred ion	[M+H]+1	4.22567e+06	1.19604e+06	2.7542e+06	6.54015e+06	31944.7	65184	200696	34290.5	5.78267e+06	1.45391e+06	1.88795e+06	3.30915e+06	132258	24742.6	30569.8	22442.4
alpha amino acids and derivatives		91.2% 2-(Ethylamino)undecanoic acid	2-(Ethylamino)undecanoic acid | C13H27NO2 - PubChem (nih.gov)	2S-amino-tridecanoic acid			C13 H27 N O2	Full match	No results	No results	Full match	-1.17	229.204	230.211	3.231	1.2776e+08	0					10	12	7	No matches found	No matches found	No matches found	No matches found	Multiple matches found	No matches found	Single match found	DDA for preferred ion	[M+H]+1	2.46534e+07	4.40386e+06	2.70017e+07	5.38679e+07	776250	783713	1.92493e+06	735285	4.2356e+07	9.9763e+06	958249	3.63503e+07	490365	1.67412e+06	710232	807033
alpha amino acid esters		68.2% N-(4-hydroxy-1-methoxybutan-2-yl)octanamide	N-(4-hydroxy-1-methoxybutan-2-yl)octanamide | C13H27NO3 - PubChem (nih.gov)				C13 H27 N O3	Full match	No results	No results	No results	-1.43	245.199	246.206	2.98	2.52991e+07	0					10	5	5	No matches found	No matches found	No matches found	No matches found	No matches found	No matches found	No matches found	DDA for preferred ion	[M+H]+1	1.09415e+07	2.06244e+07	1.08909e+07	3.68683e+06	56071	44335.6	191671	154049	9.86577e+06	2.38903e+07	2.2524e+07	1.54885e+07	84388.8	133027	400282	78326.2
alpha amino acids and derivatives		46.8% N,1-bis(4-nitrophenyl)methanimine	N,1-bis(4-nitrophenyl)methanimine | C13H9N3O4 - PubChem (nih.gov)				C13 H9 N3 O4	Full match	No results	No results	No results	-2.01	271.059	272.066	4.24	4.03257e+07	0					10	5	4	No matches found	No matches found	No matches found	No matches found	No matches found	No matches found	No matches found	DDA for preferred ion	[M+H]+1	9.08994e+06	2.07299e+07	2.04178e+07	5.29715e+06	101085	127311	109332	112217	2.73298e+06	1.04089e+07	515389	1.16807e+07	139918	101127	102813	117021
S-Adenosylhomocysteine				S-Adenosylhomocysteine	979-92-0		C14 H20 N6 O5 S	Full match	Full match	Full match	Not the top hit	-2.12	384.121	385.128	4.452	1.65569e+07	1	98.4	93.4		93.4	10	19	19	Multiple matches found	No matches found	Single match found	No matches found	Multiple matches found	No matches found	Multiple matches found	DDA for preferred ion	[M+H]+1	6.47223e+06	6.09327e+06	8.5937e+06	6.83614e+06	59984.8	53359	65115.2	56037.8	3.9258e+06	5.09757e+06	4.64114e+06	4.89069e+06	144828	52457.9	45182.3	91791.3
glycosylamines	S-(5'-ADENOSYL)-L-HOMOCYSTEINE cosine score 0.76	99.4% Adohcy	COCONUT: Natural Products Online				C14 H20 N6 O6 S	Full match	No results	No results	No match	-1.99	400.116	401.123	4.487	1.93847e+07	0					10	8	7	Multiple matches found	No matches found	Single match found	No matches found	Multiple matches found	No matches found	Multiple matches found	DDA for preferred ion	[M+H]+1	1.11753e+07	1.49727e+07	1.4102e+07	9.53681e+06	49528.3	53550.9	77768.2	85711.5	1.08613e+07	1.50295e+07	1.3288e+07	8.88456e+06	134633	93810.9	86792.4	466301
Adohcy / Ara-ahcy (5'-deoxy-5'-thionucleosides)		72.9% (2R,3R,4S,5R)-2-(2-amino-6-butoxy-3,6-dihydropurin-9-yl)-5-(hydroxymethyl)oxolane-3,4-diol	(2R,3R,4S,5R)-2-(2-amino-6-butoxy-3,6-dihydropurin-9-yl)-5-(hydroxymethyl)oxolane-3,4-diol | C14H23N5O5 - PubChem (nih.gov)				C14 H23 N5 O5	Full match	No results	No results	No results	-1.96	341.169	342.177	4.436	2.08576e+07	0					10	8	4	No matches found	No matches found	No matches found	No matches found	No matches found	No matches found	No matches found	DDA for preferred ion	[M+H]+1	9.19603e+06	1.19733e+07	1.0297e+07	4.80474e+06	46343.6	48173.3	54144.4	44350.4	1.66257e+07	2.08576e+07	1.80262e+07	1.67478e+07	91931.6	48186.8	52959.8	62107.1
beta amino acids and derivatives							C14 H27 N3 O6 S2	Full match	No results	No results	No results	-2.03	397.133	398.141	3.923	6.91379e+07	0					10	9	6	No matches found	No matches found	No matches found	No matches found	No matches found	No matches found	No matches found	DDA for preferred ion	[M+H]+1	5.32639e+07	5.60702e+07	2.75707e+07	2.09621e+06	291882	263224	315404	281829	5.40462e+07	6.91379e+07	5.05889e+07	1.23777e+07	326428	270045	191362	285915
							C14 H29 N	Full match	No results	No results	No results	-0.02	211.23	212.237	3.171	1.76186e+08	0					10	3	3	No matches found	No matches found	No matches found	No matches found	No matches found	No matches found	No matches found	DDA for preferred ion	[M+H]+1	4.53826e+07	2.50172e+07	1.80272e+07	8.05449e+07	40394.6	82426.3	72069.8	138525	5.0539e+07	5.17709e+06	2.78606e+06	2.51524e+07	167242	157307	221954	88144.1
N-acyl-alpha amino acids		78.7% (2S)-2-(2,2-dideuteriododecanoylamino)-3-hydroxypropanoic acid	(2S)-2-(2,2-dideuteriododecanoylamino)-3-hydroxypropanoic acid | C15H29NO4 - PubChem (nih.gov)	L-Octanoylcarnitine			C15 H29 N O4	Full match	No results	No results	Full match	-2.04	287.209	288.216	3.486	5.42729e+07	0					10	8	2	No matches found	No matches found	Multiple matches found	No matches found	No matches found	No matches found	No matches found	DDA for preferred ion	[M+H]+1	2.6292e+06	1.11212e+06	2.02347e+06	2.76206e+06	391901	519273	360821	803091	788060	3.43697e+06	75201	6.6625e+06	389171	393278	571116	425076
							C15 H29 N3 O6 S2	Full match	No results	No results	No results	-1.99	411.149	412.156	3.901	1.02069e+08	0					10	9	8	No matches found	No matches found	No matches found	No matches found	No matches found	No matches found	No matches found	DDA for preferred ion	[M+H]+1	9.2355e+07	7.81565e+07	4.31013e+07	2.34958e+06	223958	137491	232663	207896	7.63234e+07	1.02069e+08	6.68065e+07	1.27645e+07	234047	199204	125322	152084
alpha aminoacids		75.1% (2S)-2-amino-6-(nonanoylamino)hexanoic acid	(2S)-2-amino-6-(nonanoylamino)hexanoic acid | C15H30N2O3 - PubChem (nih.gov)				C15 H30 N2 O3	Full match	No results	No results	No results	-2.28	286.225	287.232	3.503	5.42896e+08	0					10	6	2	No matches found	No matches found	No matches found	No matches found	No matches found	No matches found	No matches found	DDA for preferred ion	[M+H]+1	3.16037e+08	1.61993e+08	1.20316e+08	9.53404e+07	41539.2	546467	139751	120326	5.42896e+08	1.72717e+08	3.5996e+08	1.61774e+08	85782.4	154125	325637	190809
							C15 H31 N O2	Full match	No results	No results	No results	-2.14	257.235	258.242	3.147	3.44739e+09	0					10	19	18	No matches found	No matches found	No matches found	No matches found	No matches found	No matches found	No matches found	DDA for preferred ion	[M+H]+1	8.88201e+08	5.12211e+08	3.61809e+08	1.6337e+09	93687	356915	671347	2.69006e+06	9.64757e+08	2.08977e+07	1.92595e+08	4.95368e+08	874616	62516.5	74681.8	742049
beta amino acids and derivatives		0.378	5-[[(4Z)-4-(methylhydrazinylidene)butyl]carbamoyloxy]pentyl N-[(2S)-1,1-dihydroxy-3-(methyldisulfanyl)propan-2-yl]carbamate | C16H32N4O6S2 - PubChem (nih.gov)				C16 H32 N4 O6 S2	Full match	No results	No results	No match	-1.82	440.176	441.183	4.458	7.23538e+06	0					7	8	7	No matches found	No matches found	No matches found	No matches found	No matches found	No matches found	Multiple matches found	DDA for preferred ion	[M+H]+1	4.40759e+06	4.34882e+06	4.92103e+06	337768	26505.5	23602.1	34506.2	29695.8	5.26609e+06	7.23538e+06	3.87836e+06	2.05043e+06	76747.8	19590.7	19059.5	20821.3
N-acyl-alpha amino acids		60.4% 2-(Cyclohexylamino)undecanoic acid	2-(Cyclohexylamino)undecanoic acid | C17H33NO2 - PubChem (nih.gov)	Prosafrinine			C17 H33 N O2	Full match	No results	No results	Full match	-2.1	283.251	284.258	3.158	6.7501e+06	0					6	5	4	No matches found	No matches found	No matches found	No matches found	Single match found	No matches found	Single match found	DDA for preferred ion	[M+H]+1	2.17505e+06	41634.7	935184	3.758e+06	55447.3	113869	71038.3	85370.1	1.42079e+06	801878	825784	921461	128065	108669	107653	99629.9
peptides							C17 H38 N9 O7 P	Full match	No results	No results	No results	1.2	511.264	512.271	4.397	1.10443e+07	0					10	8	8	No matches found	No matches found	No matches found	No matches found	No matches found	No matches found	No matches found	DDA for preferred ion	[M+H]+1	8.53409e+06	8.37666e+06	7.44705e+06	3.35919e+06	116510	109943	123571	136738	1.10443e+07	9.68592e+06	9.2022e+06	8.51546e+06	154088	112756	102170	99397.8
N-acyl-alpha amino acids							C18 H27 N5 O6 S	Full match	No results	No results	No results	-3.12	441.167	442.174	1.307	9.11435e+06	0					10	9	9	No matches found	No matches found	No matches found	No matches found	No matches found	No matches found	No matches found	DDA for preferred ion	[M+H]+1	4.13767e+06	4.445e+06	4.70401e+06	2.2772e+06	120076	131560	164117	161939	7.27667e+06	9.11435e+06	6.86484e+06	6.34067e+06	187314	57623.6	52159.1	47896.7
N-acyl amines							C18 H45 N6 O12 P	Full match	No results	No results	No results	2.83	568.285	569.292	4.435	9.4409e+06	0					10	18	13	No matches found	No matches found	No matches found	No matches found	No matches found	No matches found	No matches found	DDA for preferred ion	[M+H]+1	8.11148e+06	5.25344e+06	4.33329e+06	3.98574e+06	137229	129494	145545	161055	9.4409e+06	5.46224e+06	5.94079e+06	3.53489e+06	247121	132808	120339	117074
flavins		75.9% 6-(1H-indol-3-yl)-8-(2,3,4,5-tetrahydroxypentyl)-1,2,3,4,7,8-hexahydropteridine-2,4,7-trione	COCONUT: Natural Products Online				C19 H19 N5 O7	Full match	No results	No results	No results	-2.51	429.127	430.135	2.298	2.47987e+07	0					10	4	2	No matches found	No matches found	No matches found	No matches found	No matches found	No matches found	No matches found	DDA for preferred ion	[M+H]+1	4.94171e+06	2.42897e+07	2.47987e+07	1.25307e+07	116679	132131	186445	135864	9.32781e+06	7.22308e+06	1.52187e+07	1.79693e+07	250128	90552.2	89031.3	97313.8
amino fatty acids		73.5% Cer 17:0;2O/2:0	N-(1,3-dihydroxyheptadecan-2-yl)acetamide | C19H39NO3 - PubChem (nih.gov)	Palmitoyl Serinol			C19 H39 N O3	Full match	No results	No results	Full match	-2.16	329.292	330.3	3.844	1.60029e+07	0					10	4	4	No matches found	No matches found	No matches found	No matches found	Multiple matches found	No matches found	No matches found	DDA for preferred ion	[M+H]+1	1.31863e+07	9.26945e+06	1.13339e+07	9.55355e+06	122081	365285	88070.6	75953.6	9.68583e+06	1.05806e+07	2.65266e+06	8.81547e+06	263457	91140.5	643134	87959.6
N-acyl amines		62.6% SCHEMBL8681359	7-hydroxy-N'-(2-hydroxyethyl)octadecanediamide | C20H40N2O4 - PubChem (nih.gov)				C20 H40 N2 O4	Full match	No results	No results	No results	-2.48	372.298	373.305	3.88	1.16441e+07	0					7	7	5	No matches found	No matches found	No matches found	No matches found	No matches found	No matches found	No matches found	DDA for preferred ion	[M+H]+1	8.01914e+06	7.01554e+06	6.05869e+06	4.30873e+06	136201	864401	141495	126433	5.86867e+06	9.13207e+06	5.51966e+06	6.3082e+06	142336	121146	419813	88137.8
(3-hydroxypentadecanoyl)lysine, N-acyl amines	(3-hydroxypentadecanoyl)lysine cosine score 0.70	89.2% SCHEMBL20602298	(2R)-5-amino-2-(3-hydroxyhexadecanoylamino)pentanoic acid | C21H42N2O4 - PubChem (nih.gov)	alpha-N-(3-hydroxyhexadecanoyl) L-ornithine			C21 H42 N2 O4	Full match	No results	No results	Full match	-2.57	386.313	387.321	3.865	5.25711e+07	0					10	7	4	No matches found	No matches found	No matches found	No matches found	Single match found	No matches found	No matches found	DDA for preferred ion	[M+H]+1	3.27542e+07	3.55624e+07	2.62129e+07	1.94649e+07	197813	6.95566e+06	140278	125346	2.20555e+07	2.98218e+07	2.24792e+07	2.83361e+07	249928	455610	2.15108e+06	173938
N-acyl amines		39.3% SCHEMBL11873004	1,5-Dinitrodocosan-2-ol | C22H44N2O5 - PubChem (nih.gov)				C21 H42 N2 O5	Full match	No results	No results	No results	-2.41	402.308	403.316	3.886	1.88535e+07	0					10	13	7	No matches found	No matches found	No matches found	No matches found	No matches found	No matches found	No matches found	No MS2	[M+H]+1	7.0389e+06	6.79286e+06	5.00931e+06	3.94542e+06	138940	271765	144341	128976	4.79929e+06	4.77615e+06	4.57692e+06	5.06614e+06	145199	123583	152849	89910.4
							C21 H42 N4 O4	Full match	No results	No results	No results	-2.05	414.32	415.327	4.454	2.64639e+06	0					5	5	5	No matches found	No matches found	No matches found	No matches found	No matches found	No matches found	No matches found	No MS2	[M+H]+1	1.92584e+06	1.63071e+06	1.85134e+06	1.04022e+06	27529.4	24513.9	35839.2	30843	2.27908e+06	1.44778e+06	1.26118e+06	2.09314e+06	79712.7	20347.5	19795.8	21625.6
oligopeptides		63.6% Glycyl-L-prolyl-L-prolyl-L-prolyl-L-proline	Glycyl-L-prolyl-L-prolyl-L-prolyl-L-proline | C22H33N5O6 - PubChem (nih.gov)				C22 H33 N5 O6	Full match	No results	No results	No results	-2.25	463.242	464.249	4.378	2.52965e+07	0					10	7	7	No matches found	No matches found	No matches found	No matches found	No matches found	No matches found	No matches found	DDA for preferred ion	[M+H]+1	1.04777e+07	1.52279e+07	1.65564e+07	8.64989e+06	79534.8	80746.5	79686.4	98461.3	2.04825e+07	2.05556e+07	1.16259e+07	2.12537e+07	104980	80266.4	78008.4	72689.3
N-acyl amines		86.5% SCHEMBL20602450	6-Amino-2-(16-hydroxyhexadecanoylamino)hexanoic acid | C22H44N2O4 - PubChem (nih.gov)				C22 H44 N2 O4	Full match	No results	No results	No results	-2.45	400.329	401.336	3.852	6.89456e+07	0					10	7	4	No matches found	No matches found	No matches found	No matches found	No matches found	No matches found	No matches found	DDA for preferred ion	[M+H]+1	5.0406e+07	4.65373e+07	3.74245e+07	2.45342e+07	135036	3.68783e+06	119361	109239	2.56108e+07	3.61393e+07	2.68554e+07	2.38855e+07	141119	314646	767644	215496
							C22 H44 N2 O5	Full match	No results	No results	No results	-2.38	416.324	417.331	3.873	1.4981e+07	0					6	5	2	No matches found	No matches found	No matches found	No matches found	No matches found	No matches found	No matches found	DDA for preferred ion	[M+H]+1	1.00269e+07	8.68507e+06	7.79769e+06	5.90098e+06	140573	848197	146037	130491	5.91565e+06	6.37895e+06	4.74885e+06	5.29768e+06	146905	125035	143555	91076.3
oligopeptides		44.7% SCHEMBL20377522	(2R)-2-[[(2S)-2-[[2-[4-[[bis(pyridin-2-ylmethyl)amino]methyl]triazol-1-yl]acetyl]amino]propanoyl]amino]propanoic acid | C23H28N8O4 - PubChem (nih.gov)				C23 H28 N8 O4	Full match	No results	No results	No results	-4.66	480.221	481.228	3.813	7.06463e+06	0					10	7	6	No matches found	No matches found	No matches found	No matches found	No matches found	No matches found	No matches found	DDA for preferred ion	[M+H]+1	4.15617e+06	5.45123e+06	4.40699e+06	2.96972e+06	82843.5	86451.5	82977.1	70298.6	4.88314e+06	5.62505e+06	4.19557e+06	5.06772e+06	95915.4	60699.6	80300	78027.2
cyclic peptide, macrolactams		73.6% H-DL-Ser-DL-Pro-DL-Pro-DL-Pro-DL-Pro-OH	H-DL-Ser-DL-Pro-DL-Pro-DL-Pro-DL-Pro-OH | C23H35N5O7 - PubChem (nih.gov)				C23 H37 N5 O8	Full match	No results	No results	No results	-0.54	511.264	512.271	4.548	5.40388e+06	0					10	7	7	No matches found	No matches found	No matches found	No matches found	No matches found	No matches found	No matches found	DDA for preferred ion	[M+H]+1	3.42741e+06	3.86636e+06	2.98899e+06	1.9647e+06	47635.8	43522.2	48590.9	51608.5	5.13638e+06	4.60752e+06	4.0294e+06	3.90826e+06	51290.8	39715.4	38558	33524.1
							C25 H40 N6 O9	Full match	No results	No results	No results	-1.13	568.285	591.274	4.518	7.8033e+06	0					10	14	10	No matches found	No matches found	No matches found	No matches found	No matches found	No matches found	No matches found	DDA for preferred ion	[M+Na]+1	6.73155e+06	4.7436e+06	2.83145e+06	2.12187e+06	39430.5	42633.1	40697.1	49281.6	7.8033e+06	6.09839e+06	5.6271e+06	3.90034e+06	42902.6	33263.5	32294.1	26315.9
pyrrolidinecarboxamides							C27 H46 N3 O5 P3	Full match	No results	No results	No results	-2.26	585.264	586.271	3.503	1.41636e+07	0					10	8	3	No matches found	No matches found	No matches found	No matches found	No matches found	No matches found	No matches found	DDA for preferred ion	[M+H]+1	8.56156e+06	8.48945e+06	7.0865e+06	7.65213e+06	52642.5	62387.6	66614.2	69263.6	8.65643e+06	9.79774e+06	9.28551e+06	7.82588e+06	116546	43147.5	44175.1	42528
				RKS-1778			C30 H39 N O4	Full match	No results	No results	Not the top hit	-3.59	477.286	478.293	1.283	3.87296e+06	0					8	21	21	No matches found	No matches found	No matches found	No matches found	Multiple matches found	No matches found	Multiple matches found	No MS2	[M+H]+1	1.75682e+06	2.11992e+06	1.94551e+06	1.55549e+06	139944	160308	212768	156272	3.17933e+06	3.25478e+06	2.73861e+06	2.69226e+06	239071	72862	56406.4	50322.8
alkaloids and derivatives		61.4% 18-Deoxycytochalasin H	COCONUT: Natural Products Online	RKS-1778			C30 H39 N O4	Full match	No results	No results	Full match	-2.37	477.287	478.294	1.456	2.26853e+07	0					10	19	12	No matches found	No matches found	No matches found	No matches found	Multiple matches found	No matches found	Multiple matches found	DDA for preferred ion	[M+H]+1	7.11374e+06	1.70495e+07	9.45932e+06	3.16594e+06	73785.5	66108.4	83826.7	104456	1.25265e+07	1.68644e+07	1.86785e+07	1.50218e+07	155770	79428.1	46048.8	39924.8
							C36 H55 N3 O11 P2	Full match	No results	No results	No results	1.13	767.332	768.339	4.44	5.06939e+06	0					7	9	5	No matches found	No matches found	No matches found	No matches found	No matches found	No matches found	No matches found	DDA for preferred ion	[M+H]+1	2.56516e+06	2.32654e+06	2.74917e+06	2.17687e+06	55107.1	57282.8	64383.1	52737.1	2.93846e+06	2.86366e+06	2.01614e+06	5.06939e+06	109316	57298.9	52801.8	46647.4
triophane oxide (sulfoxides)		78.6% triophane oxide (sulfoxides)	MetaCyc tetrahydrothiophene 1-oxide (biocyc.org)	Tetramethylene sulfoxide			C4 H8 O S	Full match	Full match	No results	Full match	1.15	104.03	122.064	4.843	1.0609e+07	1	87.2	9.4		9.4	10	10	8	No matches found	No matches found	Single match found	No matches found	No matches found	No matches found	No matches found	DDA for preferred ion	[M+NH4]+1	7.32327e+06	3.00393e+06	3.50488e+06	5.98811e+06	9997.1	29394.6	18519.9	28372.7	1.0609e+07	1.01325e+07	6.1972e+06	8.13741e+06	14260.8	8956.95	35129	16118.1
							C5 H13 N4 P S	Full match	No results	No results	No results	3.78	192.061	385.128	4.447	1.65569e+07	0					10	19	19	No matches found	No matches found	No matches found	No matches found	No matches found	No matches found	No matches found	DDA for preferred ion	[2M+H]+1	6.47223e+06	5.1631e+06	8.5937e+06	6.83614e+06	80044.4	83204.7	93517.9	76601.8	3.9258e+06	5.09757e+06	4.64114e+06	4.89069e+06	158784	83228	76695.8	107359
Sarcine (Purinones)		87.5% Sarcine	COCONUT: Natural Products Online	Allopurinol			C5 H4 N4 O	Full match	Full match	Partial match	Full match	2.94	136.039	137.046	2.849	7.67858e+07	2	94.4	71.7		77.1	10	3	3	No matches found	Single match found	Multiple matches found	No matches found	No matches found	Multiple matches found	No matches found	DDA for preferred ion	[M+H]+1	3.34645e+07	4.48883e+07	3.07272e+07	3.19153e+07	1.46873e+06	1.68383e+06	971994	873641	5.22261e+07	4.52028e+07	6.656e+07	3.74715e+07	755545	693653	1.40701e+06	1.99167e+06
xanthine		95.6% xanthine	COCONUT: Natural Products Online	Xanthine			C5 H4 N4 O2	Full match	No results	Full match	Full match	-0.08	152.033	153.041	3.057	1.04215e+07	0					10	10	9	No matches found	No matches found	Single match found	No matches found	No matches found	Multiple matches found	No matches found	DDA for preferred ion	[M+H]+1	3.84102e+06	6.13596e+06	4.09329e+06	2.53179e+06	27930.2	37201.8	37387.8	31986.5	4.33943e+06	3.62594e+06	1.04215e+07	4.20281e+06	91617.4	46046.4	34401.9	42629.4
				1-Methylguanine			C6 H7 N5 O	Full match	Full match	No results	Full match	-0.42	165.065	166.072	2.929	1.83349e+07	2	92.6	9.6		73.5	10	13	6	No matches found	No matches found	Multiple matches found	No matches found	No matches found	No matches found	No matches found	DDA for preferred ion	[M+H]+1	6.44474e+06	4.08046e+06	3.72493e+06	3.07863e+06	178911	587112	317155	86646.6	1.69338e+07	8.67855e+06	1.83349e+07	6.04306e+06	102183	100697	216545	187760
				1-Methylguanine			C6 H7 N5 O	Full match	Full match	No results	Full match	-0.22	165.065	166.072	1.845	4.45902e+07	2	99.6	10		10	10	3	3	No matches found	No matches found	Multiple matches found	No matches found	No matches found	No matches found	No matches found	DDA for preferred ion	[M+H]+1	5.66648e+06	1.03372e+07	1.27831e+07	2.13931e+07	108975	244243	207504	136745	5.83396e+06	1.03323e+07	1.11087e+07	8.73703e+06	133586	113174	214813	221620
				N,N-dimethyl-9H-purin-6-amine			C7 H9 N5	Full match	Full match	No results	No results	-1.73	163.086	164.093	2.383	1.31828e+09	2	68.2	8.4		8.4	10	2	1	No matches found	No matches found	No matches found	No matches found	No matches found	No matches found	No matches found	DDA for preferred ion	[M+H]+1	3.0947e+08	6.68605e+08	4.15978e+08	4.37308e+08	5.30332e+06	69699.2	6.36712e+06	6.60324e+06	3.3966e+08	7.51302e+08	3.73829e+08	5.41135e+08	2.65081e+06	3.92211e+06	3.45083e+06	5.07724e+06
alpha amino acids and derivatives		64.8% cyanomethyl-l-arginine	Cyanomethyl-l-arginine | C8H15N5O2 - PubChem (nih.gov)				C8 H15 N5 O2	Full match	No results	No results	No results	0.36	213.123	214.13	4.555	9.44616e+06	0					9	6	5	No matches found	No matches found	No matches found	No matches found	No matches found	No matches found	No matches found	DDA for preferred ion	[M+H]+1	4.31114e+06	1.656e+06	1.95128e+06	4.15584e+06	79115.1	113060	43388.7	80095.5	2.3708e+06	9.44616e+06	4.68008e+06	1.9861e+06	45799.5	35463.5	107110	100765
sulfenyl compounds		63.4% 3-[2-(3-Aminopropylsulfanyl)ethylsulfonyl]propanamide	3-[2-(3-Aminopropylsulfanyl)ethylsulfonyl]propanamide | C8H18N2O3S2 - PubChem (nih.gov)				C8 H18 N2 O3 S2	Full match	No results	No results	No match	-1.96	254.075	255.083	1.232	1.81775e+07	0					10	24	25	No matches found	No matches found	No matches found	Multiple matches found	No matches found	No matches found	No matches found	DDA for preferred ion	[M+H]+1	5.32535e+06	8.18625e+06	4.25462e+06	498969	202202	231626	313897	225160	9.74046e+06	1.81775e+07	1.04948e+07	1.75188e+06	345430	128851	96318.2	78913.7
[truncated: 201 more columns]

## Sheet: Phytoplankton+Protozooplankton
Probe Nr.	Kennung	Stamm	Klasse	Ordnung	Gattung	Art	Größenbereich	Geometrie	Kammervolumen	Zählfaktor	Anzahl gez.	Abundanz	Mikroskop	Zähler	Vergrößerung
									[ml]		[Ind.]	[Ind.·l-1]
1	AmT-HW-K-1	"Flagellata"				indet.	3 µm	sphere	2.973	80.72	120	3.25812e+06	Olympus CKX41	Hugo Moreno	400
1	AmT-HW-K-1	"Flagellata"				indet.	5 µm	sphere	2.973	80.72	49	1.3304e+06	Olympus CKX41	Hugo Moreno	400
1	AmT-HW-K-1	"Flagellata"				indet.	7 µm	sphere	2.973	80.72	3	81453.1	Olympus CKX41	Hugo Moreno	400
1	AmT-HW-K-1	Bacillariophyta	Bacillariophyceae	Bacillariales	Cylindrotheca	closterium		spindle	25	1	406	16240	Olympus CKX41	Hugo Moreno	100
1	AmT-HW-K-1	Bacillariophyta	Bacillariophyceae	Bacillariales		indet.	20-40 µm	rhombic prism	25	1	32	1280	Olympus CKX41	Hugo Moreno	100
1	AmT-HW-K-1	Ciliophora			Strobilidium / Strombidium	sp.		sphere	25	1	1	40	Olympus CKX41	Hugo Moreno	100
1	AmT-HW-K-1	Cyanobacteria	Cyanophyceae	Chroococcales	Woronichinia	compacta		spheroid (prolate)	25	1	1	40	Olympus CKX41	Hugo Moreno	100
1	AmT-HW-K-1	Dinophyta	Dinophyceae	Gymnodiniales		indet.	>30 µm	ellipsoid	25	1	1	40	Olympus CKX41	Hugo Moreno	100
1	AmT-HW-K-1	Dinophyta	Dinophyceae	Peridiniales	Diplopsalis (group)			spheroid (prolate)	25	1	1	40	Olympus CKX41	Hugo Moreno	100
1	AmT-HW-K-1	Dinophyta	Dinophyceae	Prorocentrales	Prorocentrum	micans		ellipsoid	25	1	12	480	Olympus CKX41	Hugo Moreno	100
1	AmT-HW-K-1	Dinophyta	Dinophyceae	Prorocentrales	Prorocentrum	minimum		ellipsoid	25	1	14	560	Olympus CKX41	Hugo Moreno	100
1	AmT-HW-K-1	Telonemia	Telonemea	Telonemida	Telonema	sp.		cone with half sphere	2.973	80.72	8	217208	Olympus CKX41	Hugo Moreno	400
1	AmT-HW-K-1										648	4.9059e+06
2	AmT-HW-K-2	"Flagellata"				indet.	3 µm	sphere	2.973	80.72	164	4.45277e+06	Olympus CKX41	Hugo Moreno	400
2	AmT-HW-K-2	"Flagellata"				indet.	5 µm	sphere	2.973	80.72	20	543021	Olympus CKX41	Hugo Moreno	400
2	AmT-HW-K-2	"Flagellata"				indet.	7 µm	sphere	2.973	80.72	2	54302.1	Olympus CKX41	Hugo Moreno	400
2	AmT-HW-K-2	Bacillariophyta	Bacillariophyceae	Bacillariales	Cylindrotheca	closterium		spindle	25	2	176	14080	Olympus CKX41	Hugo Moreno	100
2	AmT-HW-K-2	Bacillariophyta	Bacillariophyceae	Bacillariales		indet.	20-40 µm	rhombic prism	25	2	11	880	Olympus CKX41	Hugo Moreno	100
2	AmT-HW-K-2	Chlorophyta	Pyramimonadophyceae	Pyramimonadales	Pyramimonas	longicauda		cone	25	1	1	40	Olympus CKX41	Hugo Moreno	100
2	AmT-HW-K-2	Ciliophora			Strobilidium / Strombidium	sp.		sphere	25	2	1	80	Olympus CKX41	Hugo Moreno	100
2	AmT-HW-K-2	Ciliophora				indet.	30 µm	spheroid (prolate)	25	2	1	80	Olympus CKX41	Hugo Moreno	100
2	AmT-HW-K-2	Dinophyta	Dinophyceae	Prorocentrales	Prorocentrum	micans		ellipsoid	25	2	6	480	Olympus CKX41	Hugo Moreno	100
2	AmT-HW-K-2	Dinophyta	Dinophyceae	Prorocentrales	Prorocentrum	minimum		ellipsoid	25	2	12	960	Olympus CKX41	Hugo Moreno	100
2	AmT-HW-K-2	Telonemia	Telonemea	Telonemida	Telonema	sp.		cone with half sphere	2.973	80.72	21	570172	Olympus CKX41	Hugo Moreno	400
2	AmT-HW-K-2										415	5.63686e+06
3	AmT-HW-K-3	"Flagellata"				indet.	3 µm	sphere	2.973	80.72	230	6.24474e+06	Olympus CKX41	Hugo Moreno	400
3	AmT-HW-K-3	"Flagellata"				indet.	5 µm	sphere	2.973	80.72	74	2.00918e+06	Olympus CKX41	Hugo Moreno	400
3	AmT-HW-K-3	"Flagellata"				indet.	7 µm	sphere	2.973	80.72	1	27151	Olympus CKX41	Hugo Moreno	400
3	AmT-HW-K-3	Bacillariophyta	Bacillariophyceae	Bacillariales	Cylindrotheca	closterium		spindle	25	2	226	18080	Olympus CKX41	Hugo Moreno	100
3	AmT-HW-K-3	Bacillariophyta	Bacillariophyceae	Bacillariales		indet.	20-40 µm	rhombic prism	25	2	19	1520	Olympus CKX41	Hugo Moreno	100
3	AmT-HW-K-3	Bacillariophyta	Coscinodiscophyceae	Coscinodiscales	Actinoptychus	splendens		cylinder	25	1	1	40	Olympus CKX41	Hugo Moreno	100
3	AmT-HW-K-3	Ciliophora			Strobilidium / Strombidium	sp.		sphere	25	2	1	80	Olympus CKX41	Hugo Moreno	100
3	AmT-HW-K-3	Ciliophora				indet.	30 µm	spheroid (prolate)	25	2	1	80	Olympus CKX41	Hugo Moreno	100
3	AmT-HW-K-3	Ciliophora				indet.	20 µm	sphere	25	2	1	80	Olympus CKX41	Hugo Moreno	100
3	AmT-HW-K-3	Ciliophora				indet.	30 µm	sphere	25	2	1	80	Olympus CKX41	Hugo Moreno	100
3	AmT-HW-K-3	Cyanobacteria	Cyanophyceae	Chroococcales	Woronichinia	compacta		spheroid (prolate)	25	1	2	80	Olympus CKX41	Hugo Moreno	100
3	AmT-HW-K-3	Dinophyta	Dinophyceae	Gymnodiniales		indet.	15-30 µm	ellipsoid	25	2	1	80	Olympus CKX41	Hugo Moreno	100
3	AmT-HW-K-3	Dinophyta	Dinophyceae	Prorocentrales	Prorocentrum	micans		ellipsoid	25	2	8	640	Olympus CKX41	Hugo Moreno	100
3	AmT-HW-K-3	Dinophyta	Dinophyceae	Prorocentrales	Prorocentrum	minimum		ellipsoid	25	2	4	320	Olympus CKX41	Hugo Moreno	100
3	AmT-HW-K-3	Dinophyta	Dinophyceae	Prorocentrales	Prorocentrum	redfieldii		ellipsoid	25	2	1	80	Olympus CKX41	Hugo Moreno	100
3	AmT-HW-K-3	Telonemia	Telonemea	Telonemida	Telonema	sp.		cone with half sphere	2.973	80.72	14	380114	Olympus CKX41	Hugo Moreno	400
3	AmT-HW-K-3										585	8.68234e+06
4	AmT-HW-K-4	"Flagellata"				indet.	3 µm	sphere	25	80.72	326	1.05259e+06	Olympus CKX41	Hugo Moreno	400
4	AmT-HW-K-4	"Flagellata"				indet.	5 µm	sphere	25	80.72	36	116237	Olympus CKX41	Hugo Moreno	400
4	AmT-HW-K-4	"Flagellata"				indet.	7 µm	sphere	25	80.72	1	3228.8	Olympus CKX41	Hugo Moreno	400
4	AmT-HW-K-4	Bacillariophyta	Bacillariophyceae	Bacillariales	Cylindrotheca	closterium		spindle	25	2	217	17360	Olympus CKX41	Hugo Moreno	100
4	AmT-HW-K-4	Bacillariophyta	Bacillariophyceae	Bacillariales		indet.	20-40 µm	rhombic prism	25	2	12	960	Olympus CKX41	Hugo Moreno	100
4	AmT-HW-K-4	Ciliophora				indet.	20 µm	sphere	25	2	3	240	Olympus CKX41	Hugo Moreno	100
4	AmT-HW-K-4	Dinophyta	Dinophyceae	Prorocentrales	Prorocentrum	micans		ellipsoid	25	2	6	480	Olympus CKX41	Hugo Moreno	100
4	AmT-HW-K-4	Dinophyta	Dinophyceae	Prorocentrales	Prorocentrum	minimum		ellipsoid	25	2	4	320	Olympus CKX41	Hugo Moreno	100
4	AmT-HW-K-4	Telonemia	Telonemea	Telonemida	Telonema	sp.		cone with half sphere	25	80.72	8	25830.4	Olympus CKX41	Hugo Moreno	400
4	AmT-HW-K-4										613	1.21724e+06
5	AmT-HW-nK-1	"Flagellata"				indet.	3 µm	sphere	2.973	80.72	206	5.59311e+06	Olympus CKX41	Hugo Moreno	400
5	AmT-HW-nK-1	"Flagellata"				indet.	5 µm	sphere	2.973	80.72	78	2.11778e+06	Olympus CKX41	Hugo Moreno	400
5	AmT-HW-nK-1	"Flagellata"				indet.	7 µm	sphere	2.973	80.72	4	108604	Olympus CKX41	Hugo Moreno	400
5	AmT-HW-nK-1	Bacillariophyta	Bacillariophyceae	Bacillariales	Cylindrotheca	closterium		spindle	25	2	556	44480	Olympus CKX41	Hugo Moreno	100
5	AmT-HW-nK-1	Bacillariophyta	Bacillariophyceae	Bacillariales	Pseudo-nitzschia	seriata (complex)		rhombic prism	25	1	1	40	Olympus CKX41	Hugo Moreno	100
5	AmT-HW-nK-1	Bacillariophyta	Bacillariophyceae	Bacillariales		indet.	20-40 µm	rhombic prism	25	2	11	880	Olympus CKX41	Hugo Moreno	100
5	AmT-HW-nK-1	Bacillariophyta	Coscinodiscophyceae	Leptocylindrales	Leptocylindrus	minimus		cylinder	25	2	1	80	Olympus CKX41	Hugo Moreno	100
5	AmT-HW-nK-1	Ciliophora			Strobilidium / Strombidium	sp.		sphere	25	2	3	240	Olympus CKX41	Hugo Moreno	100
5	AmT-HW-nK-1	Ciliophora				indet.	20 µm	spheroid (prolate)	25	2	3	240	Olympus CKX41	Hugo Moreno	100
5	AmT-HW-nK-1	Ciliophora				indet.	30 µm	spheroid (prolate)	25	2	3	240	Olympus CKX41	Hugo Moreno	100
5	AmT-HW-nK-1	Ciliophora				indet.	20 µm	sphere	25	2	1	80	Olympus CKX41	Hugo Moreno	100
5	AmT-HW-nK-1	Ciliophora				indet.	30 µm	sphere	25	2	1	80	Olympus CKX41	Hugo Moreno	100
5	AmT-HW-nK-1	Cryptophyta	Cryptophyceae	Cryptomonadales	Cryptomonas	sp.		ellipsoid	25	2	2	160	Olympus CKX41	Hugo Moreno	100
5	AmT-HW-nK-1	Cryptophyta	Cryptophyceae	Pyrenomonadales	Plagioselmis	sp.		cone with half sphere	2.973	80.72	1	27151	Olympus CKX41	Hugo Moreno	400
5	AmT-HW-nK-1	Dinophyta	Dinophyceae	Gymnodiniales		indet.	15-30 µm	ellipsoid	25	2	1	80	Olympus CKX41	Hugo Moreno	100
5	AmT-HW-nK-1	Dinophyta	Dinophyceae	Gymnodiniales	Katodinium	glaucum		spindle	25	2	1	80	Olympus CKX41	Hugo Moreno	100
5	AmT-HW-nK-1	Dinophyta	Dinophyceae	Prorocentrales	Prorocentrum	micans		ellipsoid	25	2	1	80	Olympus CKX41	Hugo Moreno	100
5	AmT-HW-nK-1	Dinophyta	Dinophyceae	Prorocentrales	Prorocentrum	minimum		ellipsoid	25	2	3	240	Olympus CKX41	Hugo Moreno	100
5	AmT-HW-nK-1	Dinophyta	Dinophyceae	Prorocentrales	Prorocentrum	redfieldii		ellipsoid	25	2	1	80	Olympus CKX41	Hugo Moreno	100
5	AmT-HW-nK-1	Telonemia	Telonemea	Telonemida	Telonema	sp.		cone with half sphere	2.973	80.72	14	380114	Olympus CKX41	Hugo Moreno	400
5	AmT-HW-nK-1										892	8.27384e+06
6	AmT-HW-nK-2	"Flagellata"				indet.	5x7 µm	spheroid (prolate)	2.973	80.72	3	81453.1	Olympus CKX41	Hugo Moreno	400
6	AmT-HW-nK-2	"Flagellata"				indet.	3 µm	sphere	2.973	80.72	328	8.90554e+06	Olympus CKX41	Hugo Moreno	400
6	AmT-HW-nK-2	"Flagellata"				indet.	5 µm	sphere	2.973	80.72	42	1.14034e+06	Olympus CKX41	Hugo Moreno	400
6	AmT-HW-nK-2	"Flagellata"				indet.	7 µm	sphere	2.973	80.72	1	27151	Olympus CKX41	Hugo Moreno	400
6	AmT-HW-nK-2	Bacillariophyta	Bacillariophyceae	Bacillariales	Cylindrotheca	closterium		spindle	25	2	487	38960	Olympus CKX41	Hugo Moreno	100
6	AmT-HW-nK-2	Bacillariophyta	Bacillariophyceae	Bacillariales	Pseudo-nitzschia	seriata (complex)		rhombic prism	25	2	2	160	Olympus CKX41	Hugo Moreno	100
6	AmT-HW-nK-2	Bacillariophyta	Bacillariophyceae	Bacillariales		indet.	20-40 µm	rhombic prism	25	2	5	400	Olympus CKX41	Hugo Moreno	100
6	AmT-HW-nK-2	Bacillariophyta	Coscinodiscophyceae	Leptocylindrales	Leptocylindrus	danicus		cylinder	25	2	2	160	Olympus CKX41	Hugo Moreno	100
6	AmT-HW-nK-2	Ciliophora	Litostomatea	Cyclotrichiida	Myrionecta	rubra		spheroid (prolate)	25	2	1	80	Olympus CKX41	Hugo Moreno	100
6	AmT-HW-nK-2	Ciliophora			Strobilidium / Strombidium	sp.		sphere	25	2	25	2000	Olympus CKX41	Hugo Moreno	100
6	AmT-HW-nK-2	Ciliophora				indet.	20 µm	sphere	25	2	2	160	Olympus CKX41	Hugo Moreno	100
6	AmT-HW-nK-2	Ciliophora				indet.	30 µm	sphere	25	2	1	80	Olympus CKX41	Hugo Moreno	100
6	AmT-HW-nK-2	Cryptophyta	Cryptophyceae	Pyrenomonadales	Hemiselmis	sp.		cone with half sphere	2.973	80.72	2	54302.1	Olympus CKX41	Hugo Moreno	400
6	AmT-HW-nK-2	Cyanobacteria	Cyanophyceae	Chroococcales	Woronichinia	compacta		spheroid (prolate)	25	2	1	80	Olympus CKX41	Hugo Moreno	100
6	AmT-HW-nK-2	Dinophyta	Dinophyceae	Prorocentrales	Prorocentrum	micans		ellipsoid	25	2	4	320	Olympus CKX41	Hugo Moreno	100
6	AmT-HW-nK-2	Dinophyta	Dinophyceae	Prorocentrales	Prorocentrum	minimum		ellipsoid	25	2	3	240	Olympus CKX41	Hugo Moreno	100
6	AmT-HW-nK-2	Telonemia	Telonemea	Telonemida	Telonema	sp.		cone with half sphere	2.973	80.72	38	1.03174e+06	Olympus CKX41	Hugo Moreno	400
6	AmT-HW-nK-2										947	1.12832e+07
7	AmT-HW-nK-3	"Flagellata"				indet.	3 µm	sphere	2.973	80.72	218	5.91892e+06	Olympus CKX41	Hugo Moreno	400
7	AmT-HW-nK-3	"Flagellata"				indet.	5 µm	sphere	2.973	80.72	80	2.17208e+06	Olympus CKX41	Hugo Moreno	400
7	AmT-HW-nK-3	"Flagellata"				indet.	7 µm	sphere	2.973	80.72	2	54302.1	Olympus CKX41	Hugo Moreno	400
7	AmT-HW-nK-3	Bacillariophyta	Bacillariophyceae	Bacillariales	Cylindrotheca	closterium		spindle	25	2	329	26320	Olympus CKX41	Hugo Moreno	100
7	AmT-HW-nK-3	Bacillariophyta	Bacillariophyceae	Bacillariales		indet.	20-40 µm	rhombic prism	25	2	7	560	Olympus CKX41	Hugo Moreno	100
7	AmT-HW-nK-3	Chlorophyta	Pyramimonadophyceae	Pyramimonadales	Pyramimonas	sp.		spheroid (prolate)	2.973	80.72	1	27151	Olympus CKX41	Hugo Moreno	400
7	AmT-HW-nK-3	Ciliophora			Strobilidium / Strombidium	sp.		sphere	25	2	23	1840	Olympus CKX41	Hugo Moreno	100
7	AmT-HW-nK-3	Ciliophora				indet.	20 µm	spheroid (prolate)	25	2	67	5360	Olympus CKX41	Hugo Moreno	100
7	AmT-HW-nK-3	Ciliophora				indet.	30 µm	spheroid (prolate)	25	2	13	1040	Olympus CKX41	Hugo Moreno	100
7	AmT-HW-nK-3	Ciliophora				indet.	20 µm	sphere	25	2	3	240	Olympus CKX41	Hugo Moreno	100
7	AmT-HW-nK-3	Ciliophora				indet.	30 µm	sphere	25	2	1	80	Olympus CKX41	Hugo Moreno	100
7	AmT-HW-nK-3	Cryptophyta	Cryptophyceae	Pyrenomonadales	Hemiselmis	sp.		cone with half sphere	2.973	80.72	1	27151	Olympus CKX41	Hugo Moreno	400
7	AmT-HW-nK-3	Cryptophyta	Cryptophyceae	Pyrenomonadales	Plagioselmis	sp.		cone with half sphere	2.973	80.72	1	27151	Olympus CKX41	Hugo Moreno	400
7	AmT-HW-nK-3	Dinophyta	Dinophyceae	Gymnodiniales		indet.	15-30 µm	ellipsoid	25	2	1	80	Olympus CKX41	Hugo Moreno	100
7	AmT-HW-nK-3	Dinophyta	Dinophyceae	Prorocentrales	Prorocentrum	micans		ellipsoid	25	2	7	560	Olympus CKX41	Hugo Moreno	100
7	AmT-HW-nK-3	Dinophyta	Dinophyceae	Prorocentrales	Prorocentrum	minimum		ellipsoid	25	2	15	1200	Olympus CKX41	Hugo Moreno	100
7	AmT-HW-nK-3	Telonemia	Telonemea	Telonemida	Telonema	sp.		cone with half sphere	2.973	80.72	6	162906	Olympus CKX41	Hugo Moreno	400
7	AmT-HW-nK-3										775	8.42695e+06
8	AmT-HW-nK-4	"Flagellata"				indet.	5x7 µm	spheroid (prolate)	2.973	80.72	1	27151	Olympus CKX41	Hugo Moreno	400
8	AmT-HW-nK-4	"Flagellata"				indet.	3 µm	sphere	2.973	80.72	402	1.09147e+07	Olympus CKX41	Hugo Moreno	400
8	AmT-HW-nK-4	"Flagellata"				indet.	5 µm	sphere	2.973	80.72	98	2.6608e+06	Olympus CKX41	Hugo Moreno	400
8	AmT-HW-nK-4	"Flagellata"				indet.	7 µm	sphere	2.973	80.72	2	54302.1	Olympus CKX41	Hugo Moreno	400
8	AmT-HW-nK-4	Bacillariophyta	Bacillariophyceae	Bacillariales	Cylindrotheca	closterium		spindle	25	2	419	33520	Olympus CKX41	Hugo Moreno	100
8	AmT-HW-nK-4	Bacillariophyta	Bacillariophyceae	Bacillariales	Pseudo-nitzschia	seriata (complex)		rhombic prism	25	2	1	80	Olympus CKX41	Hugo Moreno	100
8	AmT-HW-nK-4	Bacillariophyta	Bacillariophyceae	Bacillariales		indet.	20-40 µm	rhombic prism	25	2	11	880	Olympus CKX41	Hugo Moreno	100
8	AmT-HW-nK-4	Chlorophyta	Pyramimonadophyceae	Pyramimonadales	Pyramimonas	sp.		spheroid (prolate)	2.973	80.72	1	27151	Olympus CKX41	Hugo Moreno	400
8	AmT-HW-nK-4	Ciliophora			Strobilidium / Strombidium	sp.		sphere	25	2	4	320	Olympus CKX41	Hugo Moreno	100
8	AmT-HW-nK-4	Ciliophora				indet.	20 µm	spheroid (prolate)	25	2	19	1520	Olympus CKX41	Hugo Moreno	100
8	AmT-HW-nK-4	Ciliophora				indet.	30 µm	spheroid (prolate)	25	2	4	320	Olympus CKX41	Hugo Moreno	100
8	AmT-HW-nK-4	Cryptophyta	Cryptophyceae	Cryptomonadales	Cryptomonas	sp.		ellipsoid	25	2	1	80	Olympus CKX41	Hugo Moreno	100
8	AmT-HW-nK-4	Cryptophyta	Cryptophyceae	Pyrenomonadales	Hemiselmis	sp.		cone with half sphere	2.973	80.72	3	81453.1	Olympus CKX41	Hugo Moreno	400
8	AmT-HW-nK-4	Dinophyta	Dinophyceae	Prorocentrales	Prorocentrum	micans		ellipsoid	25	2	4	320	Olympus CKX41	Hugo Moreno	100
8	AmT-HW-nK-4	Dinophyta	Dinophyceae	Prorocentrales	Prorocentrum	minimum		ellipsoid	25	2	5	400	Olympus CKX41	Hugo Moreno	100
8	AmT-HW-nK-4	Telonemia	Telonemea	Telonemida	Telonema	sp.		cone with half sphere	2.973	80.72	24	651625	Olympus CKX41	Hugo Moreno	400
8	AmT-HW-nK-4										999	1.44546e+07
9	AmT-nHW-K-1	"Flagellata"				indet.	3 µm	sphere	2.973	80.72	284	7.71089e+06	Olympus CKX41	Hugo Moreno	400
9	AmT-nHW-K-1	"Flagellata"				indet.	5 µm	sphere	2.973	80.72	36	977437	Olympus CKX41	Hugo Moreno	400
9	AmT-nHW-K-1	Bacillariophyta	Bacillariophyceae	Bacillariales	Cylindrotheca	closterium		spindle	25	1	220	8800	Olympus CKX41	Hugo Moreno	100
9	AmT-nHW-K-1	Bacillariophyta	Bacillariophyceae	Bacillariales		indet.	20-40 µm	rhombic prism	25	1	10	400	Olympus CKX41	Hugo Moreno	100
9	AmT-nHW-K-1	Cryptophyta	Cryptophyceae	Pyrenomonadales	Hemiselmis	sp.		cone with half sphere	2.973	80.72	1	27151	Olympus CKX41	Hugo Moreno	400
9	AmT-nHW-K-1	Dinophyta	Dinophyceae	Prorocentrales	Prorocentrum	micans		ellipsoid	25	1	20	800	Olympus CKX41	Hugo Moreno	100
9	AmT-nHW-K-1	Dinophyta	Dinophyceae	Prorocentrales	Prorocentrum	minimum		ellipsoid	25	1	16	640	Olympus CKX41	Hugo Moreno	100
9	AmT-nHW-K-1	Telonemia	Telonemea	Telonemida	Telonema	sp.		cone with half sphere	2.973	80.72	4	108604	Olympus CKX41	Hugo Moreno	400
9	AmT-nHW-K-1										591	8.83472e+06
10	AmT-nHW-K-2	"Flagellata"				indet.	3 µm	sphere	2.973	80.72	171	4.64283e+06	Olympus CKX41	Hugo Moreno	400
10	AmT-nHW-K-2	"Flagellata"				indet.	5 µm	sphere	2.973	80.72	22	597323	Olympus CKX41	Hugo Moreno	400
10	AmT-nHW-K-2	Bacillariophyta	Bacillariophyceae	Bacillariales	Cylindrotheca	closterium		spindle	25	1	218	8720	Olympus CKX41	Hugo Moreno	100
10	AmT-nHW-K-2	Bacillariophyta	Bacillariophyceae	Bacillariales		indet.	20-40 µm	rhombic prism	25	1	10	400	Olympus CKX41	Hugo Moreno	100
10	AmT-nHW-K-2	Cryptophyta	Cryptophyceae	Pyrenomonadales	Hemiselmis	sp.		cone with half sphere	2.973	80.72	1	27151	Olympus CKX41	Hugo Moreno	400
10	AmT-nHW-K-2	Dinophyta	Dinophyceae	Prorocentrales	Prorocentrum	micans		ellipsoid	25	1	18	720	Olympus CKX41	Hugo Moreno	100
10	AmT-nHW-K-2	Dinophyta	Dinophyceae	Prorocentrales	Prorocentrum	minimum		ellipsoid	25	1	12	480	Olympus CKX41	Hugo Moreno	100
10	AmT-nHW-K-2	Telonemia	Telonemea	Telonemida	Telonema	sp.		cone with half sphere	2.973	80.72	1	27151	Olympus CKX41	Hugo Moreno	400
10	AmT-nHW-K-2										453	5.30477e+06
11	AmT-nHW-K-3	"Flagellata"				indet.	3 µm	sphere	2.973	80.72	218	5.91892e+06	Olympus CKX41	Hugo Moreno	400
11	AmT-nHW-K-3	"Flagellata"				indet.	5 µm	sphere	2.973	80.72	36	977437	Olympus CKX41	Hugo Moreno	400
11	AmT-nHW-K-3	Bacillariophyta	Bacillariophyceae	Bacillariales	Cylindrotheca	closterium		spindle	25	2	183	14640	Olympus CKX41	Hugo Moreno	100
11	AmT-nHW-K-3	Bacillariophyta	Bacillariophyceae	Bacillariales		indet.	20-40 µm	rhombic prism	25	2	15	1200	Olympus CKX41	Hugo Moreno	100
11	AmT-nHW-K-3	Bacillariophyta	Bacillariophyceae	Naviculales	Gyrosigma / Pleurosigma	sp.		elliptic cylinder	25	1	2	80	Olympus CKX41	Hugo Moreno	100
11	AmT-nHW-K-3	Dinophyta	Dinophyceae	Prorocentrales	Prorocentrum	micans		ellipsoid	25	2	13	1040	Olympus CKX41	Hugo Moreno	100
11	AmT-nHW-K-3	Dinophyta	Dinophyceae	Prorocentrales	Prorocentrum	minimum		ellipsoid	25	2	10	800	Olympus CKX41	Hugo Moreno	100
11	AmT-nHW-K-3										477	6.91412e+06
12	AmT-nHW-K-4	"Flagellata"				indet.	3 µm	sphere	2.973	80.72	174	4.72428e+06	Olympus CKX41	Hugo Moreno	400
12	AmT-nHW-K-4	"Flagellata"				indet.	5 µm	sphere	2.973	80.72	61	1.65621e+06	Olympus CKX41	Hugo Moreno	400
12	AmT-nHW-K-4	"Flagellata"				indet.	7 µm	sphere	2.973	80.72	1	27151	Olympus CKX41	Hugo Moreno	400
12	AmT-nHW-K-4	Bacillariophyta	Bacillariophyceae	Bacillariales	Cylindrotheca	closterium		spindle	25	2	163	13040	Olympus CKX41	Hugo Moreno	100
12	AmT-nHW-K-4	Bacillariophyta	Bacillariophyceae	Bacillariales		indet.	20-40 µm	rhombic prism	25	2	11	880	Olympus CKX41	Hugo Moreno	100
12	AmT-nHW-K-4	Bacillariophyta	Bacillariophyceae	Naviculales	Gyrosigma / Pleurosigma	sp.		elliptic cylinder	25	1	2	80	Olympus CKX41	Hugo Moreno	100
12	AmT-nHW-K-4	Ciliophora	Spirotrichea	Tintinnida		indet.		cone	25	1	1	40	Olympus CKX41	Hugo Moreno	100
12	AmT-nHW-K-4	Cyanobacteria	Cyanophyceae	Chroococcales	Woronichinia	compacta		spheroid (prolate)	25	2	1	80	Olympus CKX41	Hugo Moreno	100
12	AmT-nHW-K-4	Dinophyta	Dinophyceae	Prorocentrales	Prorocentrum	micans		ellipsoid	25	2	7	560	Olympus CKX41	Hugo Moreno	100
12	AmT-nHW-K-4	Dinophyta	Dinophyceae	Prorocentrales	Prorocentrum	minimum		ellipsoid	25	2	9	720	Olympus CKX41	Hugo Moreno	100
12	AmT-nHW-K-4	Dinophyta	Dinophyceae	Prorocentrales	Prorocentrum	redfieldii		ellipsoid	25	2	1	80	Olympus CKX41	Hugo Moreno	100
12	AmT-nHW-K-4										431	6.42312e+06
13	AmT-nHW-nK-1	"Flagellata"				indet.	5x7 µm	spheroid (prolate)	2.973	80.72	1	27151	Olympus CKX41	Hugo Moreno	400
13	AmT-nHW-nK-1	"Flagellata"				indet.	10 µm	sphere	2.973	80.72	1	27151	Olympus CKX41	Hugo Moreno	400
13	AmT-nHW-nK-1	"Flagellata"				indet.	3 µm	sphere	2.973	80.72	162	4.39847e+06	Olympus CKX41	Hugo Moreno	400
13	AmT-nHW-nK-1	"Flagellata"				indet.	5 µm	sphere	2.973	80.72	86	2.33499e+06	Olympus CKX41	Hugo Moreno	400
13	AmT-nHW-nK-1	"Flagellata"				indet.	7 µm	sphere	2.973	80.72	2	54302.1	Olympus CKX41	Hugo Moreno	400
13	AmT-nHW-nK-1	Bacillariophyta	Bacillariophyceae	Bacillariales	Cylindrotheca	closterium		spindle	25	2	460	36800	Olympus CKX41	Hugo Moreno	100
13	AmT-nHW-nK-1	Bacillariophyta	Bacillariophyceae	Bacillariales		indet.	20-40 µm	rhombic prism	25	2	5	400	Olympus CKX41	Hugo Moreno	100
13	AmT-nHW-nK-1	Bacillariophyta	Bacillariophyceae	Naviculales	Gyrosigma / Pleurosigma	sp.		elliptic cylinder	25	1	1	40	Olympus CKX41	Hugo Moreno	100
13	AmT-nHW-nK-1	Bacillariophyta	Coscinodiscophyceae	Leptocylindrales	Leptocylindrus	danicus		cylinder	25	2	8	640	Olympus CKX41	Hugo Moreno	100
13	AmT-nHW-nK-1	Bacillariophyta	Coscinodiscophyceae	Leptocylindrales	Leptocylindrus	minimus		cylinder	25	2	55	4400	Olympus CKX41	Hugo Moreno	100
13	AmT-nHW-nK-1	Bacillariophyta	Coscinodiscophyceae	Rhizosoleniales	Guinardia	delicatula		cylinder	25	1	3	120	Olympus CKX41	Hugo Moreno	100
13	AmT-nHW-nK-1	Ciliophora	Litostomatea	Cyclotrichiida	Myrionecta	rubra		spheroid (prolate)	25	2	1	80	Olympus CKX41	Hugo Moreno	100
13	AmT-nHW-nK-1	Ciliophora	Spirotrichea	Tintinnida		indet.		cone	25	1	2	80	Olympus CKX41	Hugo Moreno	100
13	AmT-nHW-nK-1	Ciliophora			Strobilidium / Strombidium	sp.		sphere	25	2	12	960	Olympus CKX41	Hugo Moreno	100
13	AmT-nHW-nK-1	Ciliophora				indet.	20 µm	spheroid (prolate)	25	2	33	2640	Olympus CKX41	Hugo Moreno	100
13	AmT-nHW-nK-1	Ciliophora				indet.	30 µm	spheroid (prolate)	25	2	14	1120	Olympus CKX41	Hugo Moreno	100
13	AmT-nHW-nK-1	Ciliophora				indet.	20 µm	sphere	25	2	1	80	Olympus CKX41	Hugo Moreno	100
13	AmT-nHW-nK-1	Ciliophora				indet.	30 µm	sphere	25	2	2	160	Olympus CKX41	Hugo Moreno	100
13	AmT-nHW-nK-1	Cryptophyta	Cryptophyceae	Pyrenomonadales	Hemiselmis	sp.		cone with half sphere	2.973	80.72	7	190057	Olympus CKX41	Hugo Moreno	400
13	AmT-nHW-nK-1	Cryptophyta	Cryptophyceae	Pyrenomonadales	Plagioselmis	sp.		cone with half sphere	2.973	80.72	2	54302.1	Olympus CKX41	Hugo Moreno	400
13	AmT-nHW-nK-1	Cyanobacteria	Cyanophyceae	Chroococcales	Woronichinia	compacta		spheroid (prolate)	25	2	1	80	Olympus CKX41	Hugo Moreno	100
13	AmT-nHW-nK-1	Dinophyta	Dinophyceae	Gymnodiniales	Akashiwo	sanguinea		ellipsoid	25	1	1	40	Olympus CKX41	Hugo Moreno	100
13	AmT-nHW-nK-1	Dinophyta	Dinophyceae	Gymnodiniales		indet.	15-30 µm	ellipsoid	25	2	1	80	Olympus CKX41	Hugo Moreno	100
13	AmT-nHW-nK-1	Dinophyta	Dinophyceae	Prorocentrales	Prorocentrum	micans		ellipsoid	25	2	13	1040	Olympus CKX41	Hugo Moreno	100
13	AmT-nHW-nK-1	Dinophyta	Dinophyceae	Prorocentrales	Prorocentrum	minimum		ellipsoid	25	2	31	2480	Olympus CKX41	Hugo Moreno	100
13	AmT-nHW-nK-1	Telonemia	Telonemea	Telonemida	Telonema	sp.		cone with half sphere	2.973	80.72	8	217208	Olympus CKX41	Hugo Moreno	400
13	AmT-nHW-nK-1										913	7.35487e+06
14	AmT-nHW-nK-2	"Flagellata"				indet.	5x7 µm	spheroid (prolate)	2.973	80.72	1	27151	Olympus CKX41	Hugo Moreno	400
14	AmT-nHW-nK-2	"Flagellata"				indet.	3 µm	sphere	2.973	80.72	472	1.28153e+07	Olympus CKX41	Hugo Moreno	400
14	AmT-nHW-nK-2	"Flagellata"				indet.	5 µm	sphere	2.973	80.72	138	3.74684e+06	Olympus CKX41	Hugo Moreno	400
14	AmT-nHW-nK-2	"Flagellata"				indet.	7 µm	sphere	2.973	80.72	2	54302.1	Olympus CKX41	Hugo Moreno	400
14	AmT-nHW-nK-2	Bacillariophyta	Bacillariophyceae	Bacillariales	Cylindrotheca	closterium		spindle	25	2	330	26400	Olympus CKX41	Hugo Moreno	100
14	AmT-nHW-nK-2	Bacillariophyta	Bacillariophyceae	Bacillariales	Pseudo-nitzschia	seriata (complex)		rhombic prism	25	2	1	80	Olympus CKX41	Hugo Moreno	100
14	AmT-nHW-nK-2	Bacillariophyta	Bacillariophyceae	Bacillariales		indet.	20-40 µm	rhombic prism	25	2	5	400	Olympus CKX41	Hugo Moreno	100
14	AmT-nHW-nK-2	Bacillariophyta	Coscinodiscophyceae	Leptocylindrales	Leptocylindrus	danicus		cylinder	25	2	1	80	Olympus CKX41	Hugo Moreno	100
14	AmT-nHW-nK-2	Bacillariophyta	Coscinodiscophyceae	Leptocylindrales	Leptocylindrus	minimus		cylinder	25	2	4	320	Olympus CKX41	Hugo Moreno	100
14	AmT-nHW-nK-2	Chlorophyta	Chlorodendrophyceae	Chlorodendrales	Pachysphaera	sp.		sphere	2.973	80.72	2	54302.1	Olympus CKX41	Hugo Moreno	400
14	AmT-nHW-nK-2	Ciliophora				indet.	20 µm	spheroid (prolate)	25	2	7	560	Olympus CKX41	Hugo Moreno	100
14	AmT-nHW-nK-2	Ciliophora				indet.	30 µm	spheroid (prolate)	25	2	5	400	Olympus CKX41	Hugo Moreno	100
14	AmT-nHW-nK-2	Ciliophora				indet.	20 µm	sphere	25	2	1	80	Olympus CKX41	Hugo Moreno	100
14	AmT-nHW-nK-2	Cryptophyta	Cryptophyceae	Pyrenomonadales	Hemiselmis	sp.		cone with half sphere	2.973	80.72	3	81453.1	Olympus CKX41	Hugo Moreno	400
14	AmT-nHW-nK-2	Cryptophyta	Cryptophyceae	Pyrenomonadales	Plagioselmis	sp.		cone with half sphere	2.973	80.72	2	54302.1	Olympus CKX41	Hugo Moreno	400
14	AmT-nHW-nK-2	Cyanobacteria	Cyanophyceae	Chroococcales	Woronichinia	compacta		spheroid (prolate)	25	2	1	80	Olympus CKX41	Hugo Moreno	100
14	AmT-nHW-nK-2	Cyanobacteria	Cyanophyceae	Oscillatoriales	Oscillatoria	sp.		cylinder	25	2	8	640	Olympus CKX41	Hugo Moreno	100
14	AmT-nHW-nK-2	Dinophyta	Dinophyceae	Prorocentrales	Prorocentrum	micans		ellipsoid	25	2	2	160	Olympus CKX41	Hugo Moreno	100
14	AmT-nHW-nK-2	Dinophyta	Dinophyceae	Prorocentrales	Prorocentrum	minimum		ellipsoid	25	2	5	400	Olympus CKX41	Hugo Moreno	100
14	AmT-nHW-nK-2	Telonemia	Telonemea	Telonemida	Telonema	sp.		cone with half sphere	2.973	80.72	8	217208	Olympus CKX41	Hugo Moreno	400
14	AmT-nHW-nK-2										998	1.70804e+07
15	AmT-nHW-nK-3	"Flagellata"				indet.	5x10 µm	spheroid (prolate)	2.973	80.72	2	54302.1	Olympus CKX41	Hugo Moreno	400
15	AmT-nHW-nK-3	"Flagellata"				indet.	5x7 µm	spheroid (prolate)	2.973	80.72	2	54302.1	Olympus CKX41	Hugo Moreno	400
15	AmT-nHW-nK-3	"Flagellata"				indet.	3 µm	sphere	2.973	80.72	179	4.86003e+06	Olympus CKX41	Hugo Moreno	400
15	AmT-nHW-nK-3	"Flagellata"				indet.	5 µm	sphere	2.973	80.72	77	2.09063e+06	Olympus CKX41	Hugo Moreno	400
15	AmT-nHW-nK-3	"Flagellata"				indet.	7 µm	sphere	2.973	80.72	3	81453.1	Olympus CKX41	Hugo Moreno	400
15	AmT-nHW-nK-3	Bacillariophyta	Bacillariophyceae	Bacillariales	Cylindrotheca	closterium		spindle	25	2	595	47600	Olympus CKX41	Hugo Moreno	100
15	AmT-nHW-nK-3	Bacillariophyta	Bacillariophyceae	Bacillariales	Pseudo-nitzschia	seriata (complex)		rhombic prism	25	2	1	80	Olympus CKX41	Hugo Moreno	100
15	AmT-nHW-nK-3	Bacillariophyta	Bacillariophyceae	Bacillariales		indet.	20-40 µm	rhombic prism	25	2	8	640	Olympus CKX41	Hugo Moreno	100
15	AmT-nHW-nK-3	Bacillariophyta	Bacillariophyceae	Naviculales	Gyrosigma / Pleurosigma	sp.		elliptic cylinder	25	2	2	160	Olympus CKX41	Hugo Moreno	100
15	AmT-nHW-nK-3	Bacillariophyta	Coscinodiscophyceae	Leptocylindrales	Leptocylindrus	danicus		cylinder	25	2	11	880	Olympus CKX41	Hugo Moreno	100
15	AmT-nHW-nK-3	Bacillariophyta	Coscinodiscophyceae	Leptocylindrales	Leptocylindrus	minimus		cylinder	25	2	5	400	Olympus CKX41	Hugo Moreno	100
15	AmT-nHW-nK-3	Ciliophora	Ciliatea	Oligotrichida	Laboea	strobila		cone	25	1	1	40	Olympus CKX41	Hugo Moreno	100
15	AmT-nHW-nK-3	Ciliophora	Litostomatea	Cyclotrichiida	Myrionecta	rubra		spheroid (prolate)	25	2	3	240	Olympus CKX41	Hugo Moreno	100
15	AmT-nHW-nK-3	Ciliophora	Spirotrichea	Tintinnida		indet.		cone	25	1	3	120	Olympus CKX41	Hugo Moreno	100
15	AmT-nHW-nK-3	Ciliophora			Strobilidium / Strombidium	sp.		sphere	25	2	35	2800	Olympus CKX41	Hugo Moreno	100
15	AmT-nHW-nK-3	Ciliophora				indet.	20 µm	spheroid (prolate)	25	2	98	7840	Olympus CKX41	Hugo Moreno	100
15	AmT-nHW-nK-3	Ciliophora				indet.	30 µm	spheroid (prolate)	25	2	17	1360	Olympus CKX41	Hugo Moreno	100
15	AmT-nHW-nK-3	Ciliophora				indet.	40 µm	spheroid (prolate)	25	2	1	80	Olympus CKX41	Hugo Moreno	100
15	AmT-nHW-nK-3	Ciliophora				indet.	20 µm	sphere	25	2	4	320	Olympus CKX41	Hugo Moreno	100
15	AmT-nHW-nK-3	Ciliophora				indet.	30 µm	sphere	25	2	11	880	Olympus CKX41	Hugo Moreno	100
15	AmT-nHW-nK-3	Cryptophyta	Cryptophyceae	Pyrenomonadales	Hemiselmis	sp.		cone with half sphere	2.973	80.72	3	81453.1	Olympus CKX41	Hugo Moreno	400
15	AmT-nHW-nK-3	Cyanobacteria	Cyanophyceae	Chroococcales	Woronichinia	compacta		spheroid (prolate)	25	2	2	160	Olympus CKX41	Hugo Moreno	100
15	AmT-nHW-nK-3	Dinophyta	Dinophyceae	Gymnodiniales	Katodinium	glaucum		spindle	25	2	3	240	Olympus CKX41	Hugo Moreno	100
15	AmT-nHW-nK-3	Dinophyta	Dinophyceae	Prorocentrales	Prorocentrum	micans		ellipsoid	25	2	13	1040	Olympus CKX41	Hugo Moreno	100
15	AmT-nHW-nK-3	Dinophyta	Dinophyceae	Prorocentrales	Prorocentrum	minimum		ellipsoid	25	2	18	1440	Olympus CKX41	Hugo Moreno	100
15	AmT-nHW-nK-3	Euglenozoa	Euglenophyceae	Eutreptiales	Eutreptiella	sp.		spheroid (prolate)	25	2	1	80	Olympus CKX41	Hugo Moreno	100
15	AmT-nHW-nK-3	Haptophyta	Coccolithophyceae (Prymnesiophyceae)	Phaeocystales	Phaeocystis	globosa		sphere	25	2	120	9600	Olympus CKX41	Hugo Moreno	100
15	AmT-nHW-nK-3										1218	7.29817e+06
16	AmT-nHW-nK-4	"Flagellata"				indet.	3 µm	sphere	2.973	80.72	254	6.89636e+06	Olympus CKX41	Hugo Moreno	400
16	AmT-nHW-nK-4	"Flagellata"				indet.	5 µm	sphere	2.973	80.72	82	2.22638e+06	Olympus CKX41	Hugo Moreno	400
16	AmT-nHW-nK-4	"Flagellata"				indet.	7 µm	sphere	2.973	80.72	3	81453.1	Olympus CKX41	Hugo Moreno	400
16	AmT-nHW-nK-4	Bacillariophyta	Bacillariophyceae	Bacillariales	Cylindrotheca	closterium		spindle	25	2	846	67680	Olympus CKX41	Hugo Moreno	100
16	AmT-nHW-nK-4	Bacillariophyta	Bacillariophyceae	Bacillariales	Pseudo-nitzschia	seriata (complex)		rhombic prism	25	2	1	80	Olympus CKX41	Hugo Moreno	100
16	AmT-nHW-nK-4	Bacillariophyta	Bacillariophyceae	Bacillariales		indet.	20-40 µm	rhombic prism	25	2	14	1120	Olympus CKX41	Hugo Moreno	100
16	AmT-nHW-nK-4	Bacillariophyta	Bacillariophyceae	Naviculales	Gyrosigma / Pleurosigma	sp.		elliptic cylinder	25	1	2	80	Olympus CKX41	Hugo Moreno	100
16	AmT-nHW-nK-4	Bacillariophyta	Coscinodiscophyceae	Leptocylindrales	Leptocylindrus	danicus		cylinder	25	2	28	2240	Olympus CKX41	Hugo Moreno	100
16	AmT-nHW-nK-4	Bacillariophyta	Coscinodiscophyceae	Leptocylindrales	Leptocylindrus	minimus		cylinder	25	2	122	9760	Olympus CKX41	Hugo Moreno	100
16	AmT-nHW-nK-4	Bacillariophyta	Coscinodiscophyceae	Rhizosoleniales	Guinardia	delicatula		cylinder	25	2	1	80	Olympus CKX41	Hugo Moreno	100
16	AmT-nHW-nK-4	Ciliophora	Ciliatea	Oligotrichida	Laboea	strobila		cone	25	1	3	120	Olympus CKX41	Hugo Moreno	100
16	AmT-nHW-nK-4	Ciliophora	Litostomatea	Cyclotrichiida	Myrionecta	rubra		spheroid (prolate)	25	2	3	240	Olympus CKX41	Hugo Moreno	100
16	AmT-nHW-nK-4	Ciliophora	Oligotrichea	Choreotrichida	Leegardiella	sol		sphere	25	1	1	40	Olympus CKX41	Hugo Moreno	100
16	AmT-nHW-nK-4	Ciliophora	Oligotrichea	Choreotrichida	Strombidinopsis	sp.		cone	25	1	1	40	Olympus CKX41	Hugo Moreno	100
16	AmT-nHW-nK-4	Ciliophora	Spirotrichea	Tintinnida		indet.		cone	25	1	2	80	Olympus CKX41	Hugo Moreno	100
16	AmT-nHW-nK-4	Ciliophora			Strobilidium / Strombidium	sp.		sphere	25	2	12	960	Olympus CKX41	Hugo Moreno	100
16	AmT-nHW-nK-4	Ciliophora				indet.	20 µm	spheroid (prolate)	25	2	70	5600	Olympus CKX41	Hugo Moreno	100
16	AmT-nHW-nK-4	Ciliophora				indet.	30 µm	spheroid (prolate)	25	2	8	640	Olympus CKX41	Hugo Moreno	100
16	AmT-nHW-nK-4	Ciliophora				indet.	20 µm	sphere	25	2	1	80	Olympus CKX41	Hugo Moreno	100
16	AmT-nHW-nK-4	Ciliophora				indet.	30 µm	sphere	25	2	5	400	Olympus CKX41	Hugo Moreno	100
16	AmT-nHW-nK-4	Cryptophyta	Cryptophyceae	Pyrenomonadales	Hemiselmis	sp.		cone with half sphere	2.973	80.72	4	108604	Olympus CKX41	Hugo Moreno	400
16	AmT-nHW-nK-4	Cyanobacteria	Cyanophyceae	Chroococcales	Woronichinia	compacta		spheroid (prolate)	25	2	1	80	Olympus CKX41	Hugo Moreno	100
16	AmT-nHW-nK-4	Dinophyta	Dinophyceae	Gymnodiniales		indet.	>30 µm	ellipsoid	25	2	1	80	Olympus CKX41	Hugo Moreno	100
16	AmT-nHW-nK-4	Dinophyta	Dinophyceae	Prorocentrales	Prorocentrum	micans		ellipsoid	25	2	6	480	Olympus CKX41	Hugo Moreno	100
16	AmT-nHW-nK-4	Dinophyta	Dinophyceae	Prorocentrales	Prorocentrum	minimum		ellipsoid	25	2	23	1840	Olympus CKX41	Hugo Moreno	100
16	AmT-nHW-nK-4	Euglenozoa	Euglenophyceae	Eutreptiales	Eutreptiella	sp.		spheroid (prolate)	25	2	1	80	Olympus CKX41	Hugo Moreno	100
16	AmT-nHW-nK-4	Telonemia	Telonemea	Telonemida	Telonema	sp.		cone with half sphere	2.973	80.72	2	54302.1	Olympus CKX41	Hugo Moreno	400
16	AmT-nHW-nK-4										1497	9.4589e+06
17	ElT-HW-K-1	"Flagellata"				indet.	3 µm	sphere	2.973	80.72	314	8.52542e+06	Olympus CKX41	Hugo Moreno	400
17	ElT-HW-K-1	"Flagellata"				indet.	5 µm	sphere	2.973	80.72	96	2.6065e+06	Olympus CKX41	Hugo Moreno	400
17	ElT-HW-K-1	"Flagellata"				indet.	7 µm	sphere	2.973	80.72	1	27151	Olympus CKX41	Hugo Moreno	400
17	ElT-HW-K-1	Bacillariophyta	Bacillariophyceae	Bacillariales	Cylindrotheca	closterium		spindle	25	1	280	11200	Olympus CKX41	Hugo Moreno	100
17	ElT-HW-K-1	Bacillariophyta	Bacillariophyceae	Bacillariales		indet.	20-40 µm	rhombic prism	25	1	24	960	Olympus CKX41	Hugo Moreno	100
17	ElT-HW-K-1	Bacillariophyta	Bacillariophyceae	Naviculales	Gyrosigma / Pleurosigma	sp.		elliptic cylinder	25	1	2	80	Olympus CKX41	Hugo Moreno	100
17	ElT-HW-K-1	Ciliophora			Strobilidium / Strombidium	sp.		sphere	25	1	2	80	Olympus CKX41	Hugo Moreno	100
17	ElT-HW-K-1	Ciliophora				indet.	20 µm	sphere	25	1	2	80	Olympus CKX41	Hugo Moreno	100
17	ElT-HW-K-1	Ciliophora				indet.	30 µm	sphere	25	1	2	80	Olympus CKX41	Hugo Moreno	100
17	ElT-HW-K-1	Dinophyta	Dinophyceae	Prorocentrales	Prorocentrum	micans		ellipsoid	25	1	4	160	Olympus CKX41	Hugo Moreno	100
17	ElT-HW-K-1	Dinophyta	Dinophyceae	Prorocentrales	Prorocentrum	minimum		ellipsoid	25	1	8	320	Olympus CKX41	Hugo Moreno	100
17	ElT-HW-K-1	Telonemia	Telonemea	Telonemida	Telonema	sp.		cone with half sphere	2.973	80.72	16	434416	Olympus CKX41	Hugo Moreno	400
17	ElT-HW-K-1										751	1.16064e+07
18	ElT-HW-K-2	"Flagellata"				indet.	3 µm	sphere	2.973	80.72	230	6.24474e+06	Olympus CKX41	Hugo Moreno	400
18	ElT-HW-K-2	"Flagellata"				indet.	5 µm	sphere	2.973	80.72	52	1.41185e+06	Olympus CKX41	Hugo Moreno	400
18	ElT-HW-K-2	Bacillariophyta	Bacillariophyceae	Bacillariales	Cylindrotheca	closterium		spindle	25	1	228	9120	Olympus CKX41	Hugo Moreno	100
18	ElT-HW-K-2	Bacillariophyta	Bacillariophyceae	Bacillariales		indet.	20-40 µm	rhombic prism	25	1	16	640	Olympus CKX41	Hugo Moreno	100
18	ElT-HW-K-2	Bacillariophyta	Bacillariophyceae	Naviculales	Gyrosigma / Pleurosigma	sp.		elliptic cylinder	25	1	1	40	Olympus CKX41	Hugo Moreno	100
18	ElT-HW-K-2	Dinophyta	Dinophyceae	Prorocentrales	Prorocentrum	micans		ellipsoid	25	1	2	80	Olympus CKX41	Hugo Moreno	100
18	ElT-HW-K-2	Dinophyta	Dinophyceae	Prorocentrales	Prorocentrum	minimum		ellipsoid	25	1	26	1040	Olympus CKX41	Hugo Moreno	100
18	ElT-HW-K-2	Telonemia	Telonemea	Telonemida	Telonema	sp.		cone with half sphere	2.973	80.72	4	108604	Olympus CKX41	Hugo Moreno	400
18	ElT-HW-K-2										559	7.77611e+06
19	ElT-HW-K-3	"Flagellata"				indet.	3 µm	sphere	2.973	80.72	168	4.56137e+06	Olympus CKX41	Hugo Moreno	400
19	ElT-HW-K-3	"Flagellata"				indet.	5 µm	sphere	2.973	80.72	30	814531	Olympus CKX41	Hugo Moreno	400
19	ElT-HW-K-3	Bacillariophyta	Bacillariophyceae	Bacillariales	Cylindrotheca	closterium		spindle	25	2	439	35120	Olympus CKX41	Hugo Moreno	100
19	ElT-HW-K-3	Bacillariophyta	Bacillariophyceae	Bacillariales		indet.	20-40 µm	rhombic prism	25	2	1	80	Olympus CKX41	Hugo Moreno	100
19	ElT-HW-K-3	Cyanobacteria	Cyanophyceae	Oscillatoriales	Oscillatoria	sp.		cylinder	25	2	35	2800	Olympus CKX41	Hugo Moreno	100
19	ElT-HW-K-3	Dinophyta	Dinophyceae	Prorocentrales	Prorocentrum	micans		ellipsoid	25	2	3	240	Olympus CKX41	Hugo Moreno	100
19	ElT-HW-K-3	Dinophyta	Dinophyceae	Prorocentrales	Prorocentrum	minimum		ellipsoid	25	2	2	160	Olympus CKX41	Hugo Moreno	100
19	ElT-HW-K-3										678	5.4143e+06
20	ElT-HW-K-4	"Flagellata"				indet.	3 µm	sphere	2.973	80.72	216	5.86462e+06	Olympus CKX41	Hugo Moreno	400
20	ElT-HW-K-4	"Flagellata"				indet.	5 µm	sphere	2.973	80.72	52	1.41185e+06	Olympus CKX41	Hugo Moreno	400
20	ElT-HW-K-4	Bacillariophyta	Bacillariophyceae	Bacillariales	Cylindrotheca	closterium		spindle	25	2	351	28080	Olympus CKX41	Hugo Moreno	100
20	ElT-HW-K-4	Bacillariophyta	Bacillariophyceae	Bacillariales		indet.	20-40 µm	rhombic prism	25	2	2	160	Olympus CKX41	Hugo Moreno	100
20	ElT-HW-K-4	Cyanobacteria	Cyanophyceae	Chroococcales	Woronichinia	compacta		spheroid (prolate)	25	2	1	80	Olympus CKX41	Hugo Moreno	100
20	ElT-HW-K-4	Dinophyta	Dinophyceae	Prorocentrales	Prorocentrum	micans		ellipsoid	25	2	1	80	Olympus CKX41	Hugo Moreno	100
20	ElT-HW-K-4	Dinophyta	Dinophyceae	Prorocentrales	Prorocentrum	minimum		ellipsoid	25	2	2	160	Olympus CKX41	Hugo Moreno	100
20	ElT-HW-K-4	Telonemia	Telonemea	Telonemida	Telonema	sp.		cone with half sphere	2.973	80.72	6	162906	Olympus CKX41	Hugo Moreno	400
20	ElT-HW-K-4										631	7.46794e+06
21	ElT-HW-nK-1	"Flagellata"				indet.	5x7 µm	spheroid (prolate)	2.973	80.72	1	27151	Olympus CKX41	Hugo Moreno	400
21	ElT-HW-nK-1	"Flagellata"				indet.	3 µm	sphere	2.973	80.72	130	3.52963e+06	Olympus CKX41	Hugo Moreno	400
21	ElT-HW-nK-1	"Flagellata"				indet.	5 µm	sphere	2.973	80.72	110	2.98661e+06	Olympus CKX41	Hugo Moreno	400
21	ElT-HW-nK-1	"Flagellata"				indet.	7 µm	sphere	2.973	80.72	1	27151	Olympus CKX41	Hugo Moreno	400
21	ElT-HW-nK-1	Bacillariophyta	Bacillariophyceae	Bacillariales	Cylindrotheca	closterium		spindle	25	2	484	38720	Olympus CKX41	Hugo Moreno	100
21	ElT-HW-nK-1	Bacillariophyta	Bacillariophyceae	Bacillariales	Pseudo-nitzschia	seriata (complex)		rhombic prism	25	2	2	160	Olympus CKX41	Hugo Moreno	100
21	ElT-HW-nK-1	Bacillariophyta	Bacillariophyceae	Bacillariales		indet.	20-40 µm	rhombic prism	25	2	19	1520	Olympus CKX41	Hugo Moreno	100
21	ElT-HW-nK-1	Bacillariophyta	Bacillariophyceae	Naviculales	Gyrosigma / Pleurosigma	sp.		elliptic cylinder	25	1	1	40	Olympus CKX41	Hugo Moreno	100
21	ElT-HW-nK-1	Bacillariophyta	Coscinodiscophyceae	Biddulphiales	Biddulphia	alternans		triangular prism (equilateral)	25	1	1	40	Olympus CKX41	Hugo Moreno	100
21	ElT-HW-nK-1	Bacillariophyta	Coscinodiscophyceae	Chaetocerotales	Chaetoceros	danicus		elliptic cylinder	25	2	1	80	Olympus CKX41	Hugo Moreno	100
21	ElT-HW-nK-1	Bacillariophyta	Coscinodiscophyceae	Leptocylindrales	Leptocylindrus	danicus		cylinder	25	2	3	240	Olympus CKX41	Hugo Moreno	100
21	ElT-HW-nK-1	Bacillariophyta	Coscinodiscophyceae	Leptocylindrales	Leptocylindrus	minimus		cylinder	25	2	20	1600	Olympus CKX41	Hugo Moreno	100
21	ElT-HW-nK-1	Bacillariophyta	Coscinodiscophyceae	Thalassiosirales	Thalassiosira	sp.	20-40 µm	cylinder	25	2	1	80	Olympus CKX41	Hugo Moreno	100
21	ElT-HW-nK-1	Chlorophyta	Pyramimonadophyceae	Pyramimonadales	Pyramimonas	sp.		spheroid (prolate)	2.973	80.72	1	27151	Olympus CKX41	Hugo Moreno	400
21	ElT-HW-nK-1	Ciliophora	Oligotrichea	Choreotrichida	Leegardiella	sol		sphere	25	1	1	40	Olympus CKX41	Hugo Moreno	100
21	ElT-HW-nK-1	Ciliophora			Strobilidium / Strombidium	sp.		sphere	25	2	21	1680	Olympus CKX41	Hugo Moreno	100
21	ElT-HW-nK-1	Ciliophora				indet.	20 µm	spheroid (prolate)	25	2	2	160	Olympus CKX41	Hugo Moreno	100
21	ElT-HW-nK-1	Ciliophora				indet.	30 µm	spheroid (prolate)	25	2	5	400	Olympus CKX41	Hugo Moreno	100
21	ElT-HW-nK-1	Cryptophyta	Cryptophyceae	Pyrenomonadales	Hemiselmis	sp.		cone with half sphere	2.973	80.72	1	27151	Olympus CKX41	Hugo Moreno	400
21	ElT-HW-nK-1	Cyanobacteria	Cyanophyceae	Chroococcales	Woronichinia	compacta		spheroid (prolate)	25	2	1	80	Olympus CKX41	Hugo Moreno	100
21	ElT-HW-nK-1	Dinophyta	Dinophyceae	Gymnodiniales		indet.	>30 µm	ellipsoid	25	2	1	80	Olympus CKX41	Hugo Moreno	100
21	ElT-HW-nK-1	Dinophyta	Dinophyceae	Prorocentrales	Prorocentrum	micans		ellipsoid	25	1	1	40	Olympus CKX41	Hugo Moreno	100
21	ElT-HW-nK-1	Dinophyta	Dinophyceae	Prorocentrales	Prorocentrum	minimum		ellipsoid	25	2	7	560	Olympus CKX41	Hugo Moreno	100
21	ElT-HW-nK-1	Telonemia	Telonemea	Telonemida	Telonema	sp.		cone with half sphere	2.973	80.72	8	217208	Olympus CKX41	Hugo Moreno	400
21	ElT-HW-nK-1										823	6.88758e+06
22	ElT-HW-nK-2	"Flagellata"				indet.	5x7 µm	spheroid (prolate)	2.973	80.72	1	27151	Olympus CKX41	Hugo Moreno	400
22	ElT-HW-nK-2	"Flagellata"				indet.	3 µm	sphere	2.973	80.72	314	8.52542e+06	Olympus CKX41	Hugo Moreno	400
22	ElT-HW-nK-2	"Flagellata"				indet.	5 µm	sphere	2.973	80.72	146	3.96405e+06	Olympus CKX41	Hugo Moreno	400
22	ElT-HW-nK-2	"Flagellata"				indet.	7 µm	sphere	2.973	80.72	2	54302.1	Olympus CKX41	Hugo Moreno	400
22	ElT-HW-nK-2	Bacillariophyta	Bacillariophyceae	Bacillariales	Cylindrotheca	closterium		spindle	25	2	311	24880	Olympus CKX41	Hugo Moreno	100
22	ElT-HW-nK-2	Bacillariophyta	Bacillariophyceae	Bacillariales	Pseudo-nitzschia	seriata (complex)		rhombic prism	25	2	2	160	Olympus CKX41	Hugo Moreno	100
22	ElT-HW-nK-2	Bacillariophyta	Bacillariophyceae	Bacillariales		indet.	20-40 µm	rhombic prism	25	2	8	640	Olympus CKX41	Hugo Moreno	100
22	ElT-HW-nK-2	Bacillariophyta	Bacillariophyceae	Bacillariales		indet.	60-80 µm	rhombic prism	25	1	1	40	Olympus CKX41	Hugo Moreno	100
22	ElT-HW-nK-2	Bacillariophyta	Bacillariophyceae	Naviculales	Gyrosigma / Pleurosigma	sp.		elliptic cylinder	25	1	1	40	Olympus CKX41	Hugo Moreno	100
22	ElT-HW-nK-2	Bacillariophyta	Coscinodiscophyceae	Leptocylindrales	Leptocylindrus	danicus		cylinder	25	2	7	560	Olympus CKX41	Hugo Moreno	100
22	ElT-HW-nK-2	Bacillariophyta	Coscinodiscophyceae	Leptocylindrales	Leptocylindrus	minimus		cylinder	25	2	28	2240	Olympus CKX41	Hugo Moreno	100
22	ElT-HW-nK-2	Chlorophyta	Chlorodendrophyceae	Chlorodendrales	Pachysphaera	sp.		sphere	2.973	80.72	7	190057	Olympus CKX41	Hugo Moreno	400
22	ElT-HW-nK-2	Chlorophyta	Pyramimonadophyceae	Pyramimonadales	Pyramimonas	sp.		spheroid (prolate)	2.973	80.72	1	27151	Olympus CKX41	Hugo Moreno	400
22	ElT-HW-nK-2	Ciliophora	Oligotrichea	Choreotrichida	Leegardiella	sol		sphere	25	1	1	40	Olympus CKX41	Hugo Moreno	100
22	ElT-HW-nK-2	Ciliophora			Strobilidium / Strombidium	sp.		sphere	25	2	8	640	Olympus CKX41	Hugo Moreno	100
22	ElT-HW-nK-2	Ciliophora				indet.	20 µm	spheroid (prolate)	25	2	24	1920	Olympus CKX41	Hugo Moreno	100
22	ElT-HW-nK-2	Ciliophora				indet.	30 µm	spheroid (prolate)	25	2	6	480	Olympus CKX41	Hugo Moreno	100
22	ElT-HW-nK-2	Ciliophora				indet.	50 µm	sphere	25	1	1	40	Olympus CKX41	Hugo Moreno	100
22	ElT-HW-nK-2	Cryptophyta	Cryptophyceae	Pyrenomonadales	Hemiselmis	sp.		cone with half sphere	2.973	80.72	1	27151	Olympus CKX41	Hugo Moreno	400
22	ElT-HW-nK-2	Cyanobacteria	Cyanophyceae	Chroococcales	Woronichinia	compacta		spheroid (prolate)	25	2	1	80	Olympus CKX41	Hugo Moreno	100
22	ElT-HW-nK-2	Dinophyta	Dinophyceae	Prorocentrales	Prorocentrum	micans		ellipsoid	25	2	7	560	Olympus CKX41	Hugo Moreno	100
22	ElT-HW-nK-2	Dinophyta	Dinophyceae	Prorocentrales	Prorocentrum	minimum		ellipsoid	25	2	31	2480	Olympus CKX41	Hugo Moreno	100
22	ElT-HW-nK-2										909	1.28501e+07
23	ElT-HW-nK-3	"Flagellata"				indet.	3 µm	sphere	2.973	80.72	234	6.35334e+06	Olympus CKX41	Hugo Moreno	400
23	ElT-HW-nK-3	"Flagellata"				indet.	5 µm	sphere	2.973	80.72	130	3.52963e+06	Olympus CKX41	Hugo Moreno	400
23	ElT-HW-nK-3	"Flagellata"				indet.	7 µm	sphere	2.973	80.72	1	27151	Olympus CKX41	Hugo Moreno	400
23	ElT-HW-nK-3	Bacillariophyta	Bacillariophyceae	Bacillariales	Cylindrotheca	closterium		spindle	25	2	1366	109280	Olympus CKX41	Hugo Moreno	100
23	ElT-HW-nK-3	Bacillariophyta	Bacillariophyceae	Bacillariales		indet.	20-40 µm	rhombic prism	25	2	1	80	Olympus CKX41	Hugo Moreno	100
23	ElT-HW-nK-3	Bacillariophyta	Bacillariophyceae	Naviculales	Gyrosigma / Pleurosigma	sp.		elliptic cylinder	25	1	1	40	Olympus CKX41	Hugo Moreno	100
23	ElT-HW-nK-3	Bacillariophyta	Coscinodiscophyceae	Leptocylindrales	Leptocylindrus	danicus		cylinder	25	2	4	320	Olympus CKX41	Hugo Moreno	100
23	ElT-HW-nK-3	Bacillariophyta	Coscinodiscophyceae	Leptocylindrales	Leptocylindrus	minimus		cylinder	25	2	10	800	Olympus CKX41	Hugo Moreno	100
23	ElT-HW-nK-3	Bacillariophyta	Fragilariophyceae	Thalassionematales	Thalassionema	nitzschioides		cuboid	25	2	2	160	Olympus CKX41	Hugo Moreno	100
23	ElT-HW-nK-3	Ciliophora			Strobilidium / Strombidium	sp.		sphere	25	2	7	560	Olympus CKX41	Hugo Moreno	100
23	ElT-HW-nK-3	Ciliophora				indet.	20 µm	spheroid (prolate)	25	2	2	160	Olympus CKX41	Hugo Moreno	100
23	ElT-HW-nK-3	Ciliophora				indet.	20 µm	sphere	25	2	1	80	Olympus CKX41	Hugo Moreno	100
23	ElT-HW-nK-3	Ciliophora				indet.	30 µm	sphere	25	2	2	160	Olympus CKX41	Hugo Moreno	100
23	ElT-HW-nK-3	Cryptophyta	Cryptophyceae	Pyrenomonadales	Hemiselmis	sp.		cone with half sphere	2.973	80.72	2	54302.1	Olympus CKX41	Hugo Moreno	400
23	ElT-HW-nK-3	Dinophyta	Dinophyceae	Gymnodiniales		indet.	15-30 µm	ellipsoid	25	2	1	80	Olympus CKX41	Hugo Moreno	100
23	ElT-HW-nK-3	Dinophyta	Dinophyceae	Prorocentrales	Prorocentrum	micans		ellipsoid	25	2	1	80	Olympus CKX41	Hugo Moreno	100
23	ElT-HW-nK-3	Dinophyta	Dinophyceae	Prorocentrales	Prorocentrum	minimum		ellipsoid	25	2	6	480	Olympus CKX41	Hugo Moreno	100
23	ElT-HW-nK-3	Dinophyta	Dinophyceae			indet.		ellipsoid	2.973	80.72	1	27151	Olympus CKX41	Hugo Moreno	400
23	ElT-HW-nK-3										1772	1.01039e+07
24	ElT-HW-nK-4	"Flagellata"				indet.	3 µm	sphere	2.973	80.72	246	6.67915e+06	Olympus CKX41	Hugo Moreno	400
24	ElT-HW-nK-4	"Flagellata"				indet.	5 µm	sphere	2.973	80.72	144	3.90975e+06	Olympus CKX41	Hugo Moreno	400
24	ElT-HW-nK-4	"Flagellata"				indet.	7 µm	sphere	2.973	80.72	2	54302.1	Olympus CKX41	Hugo Moreno	400
24	ElT-HW-nK-4	Bacillariophyta	Bacillariophyceae	Bacillariales	Cylindrotheca	closterium		spindle	25	2	786	62880	Olympus CKX41	Hugo Moreno	100
24	ElT-HW-nK-4	Bacillariophyta	Bacillariophyceae	Bacillariales	Pseudo-nitzschia	seriata (complex)		rhombic prism	25	2	1	80	Olympus CKX41	Hugo Moreno	100
24	ElT-HW-nK-4	Bacillariophyta	Bacillariophyceae	Bacillariales		indet.	20-40 µm	rhombic prism	25	2	4	320	Olympus CKX41	Hugo Moreno	100
24	ElT-HW-nK-4	Bacillariophyta	Coscinodiscophyceae	Leptocylindrales	Leptocylindrus	danicus		cylinder	25	2	2	160	Olympus CKX41	Hugo Moreno	100
24	ElT-HW-nK-4	Bacillariophyta	Coscinodiscophyceae	Leptocylindrales	Leptocylindrus	minimus		cylinder	25	2	2	160	Olympus CKX41	Hugo Moreno	100
24	ElT-HW-nK-4	Ciliophora	Oligotrichea	Choreotrichida	Leegardiella	sol		sphere	25	1	1	40	Olympus CKX41	Hugo Moreno	100
24	ElT-HW-nK-4	Ciliophora			Strobilidium / Strombidium	sp.		sphere	25	2	11	880	Olympus CKX41	Hugo Moreno	100
24	ElT-HW-nK-4	Ciliophora				indet.	30 µm	spheroid (prolate)	25	2	1	80	Olympus CKX41	Hugo Moreno	100
24	ElT-HW-nK-4	Cryptophyta	Cryptophyceae	Pyrenomonadales	Hemiselmis	sp.		cone with half sphere	2.973	80.72	3	81453.1	Olympus CKX41	Hugo Moreno	400
24	ElT-HW-nK-4	Cyanobacteria	Cyanophyceae	Chroococcales	Woronichinia	compacta		spheroid (prolate)	25	2	2	160	Olympus CKX41	Hugo Moreno	100
24	ElT-HW-nK-4	Dinophyta	Dinophyceae	Prorocentrales	Prorocentrum	micans		ellipsoid	25	2	4	320	Olympus CKX41	Hugo Moreno	100
24	ElT-HW-nK-4	Dinophyta	Dinophyceae	Prorocentrales	Prorocentrum	minimum		ellipsoid	25	2	1	80	Olympus CKX41	Hugo Moreno	100
24	ElT-HW-nK-4	Telonemia	Telonemea	Telonemida	Telonema	sp.		cone with half sphere	2.973	80.72	2	54302.1	Olympus CKX41	Hugo Moreno	400
24	ElT-HW-nK-4										1212	1.08441e+07
25	ElT-nHW-K-1	"Flagellata"				indet.	3 µm	sphere	2.973	80.72	198	5.3759e+06	Olympus CKX41	Hugo Moreno	400
25	ElT-nHW-K-1	"Flagellata"				indet.	5 µm	sphere	2.973	80.72	56	1.52046e+06	Olympus CKX41	Hugo Moreno	400
25	ElT-nHW-K-1	"Flagellata"				indet.	7 µm	sphere	2.973	80.72	1	27151	Olympus CKX41	Hugo Moreno	400
25	ElT-nHW-K-1	Bacillariophyta	Bacillariophyceae	Bacillariales	Cylindrotheca	closterium		spindle	25	1	264	10560	Olympus CKX41	Hugo Moreno	100
25	ElT-nHW-K-1	Bacillariophyta	Bacillariophyceae	Bacillariales		indet.	20-40 µm	rhombic prism	25	1	2	80	Olympus CKX41	Hugo Moreno	100
25	ElT-nHW-K-1	Bacillariophyta	Bacillariophyceae	Naviculales	Gyrosigma / Pleurosigma	sp.		elliptic cylinder	25	1	1	40	Olympus CKX41	Hugo Moreno	100
25	ElT-nHW-K-1	Dinophyta	Dinophyceae	Prorocentrales	Prorocentrum	micans		ellipsoid	25	1	2	80	Olympus CKX41	Hugo Moreno	100
25	ElT-nHW-K-1	Dinophyta	Dinophyceae	Prorocentrales	Prorocentrum	minimum		ellipsoid	25	1	16	640	Olympus CKX41	Hugo Moreno	100
25	ElT-nHW-K-1	Telonemia	Telonemea	Telonemida	Telonema	sp.		cone with half sphere	2.973	80.72	16	434416	Olympus CKX41	Hugo Moreno	400
25	ElT-nHW-K-1										556	7.36933e+06
26	ElT-nHW-K-2	"Flagellata"				indet.	3 µm	sphere	2.973	40.36	404	5.48451e+06	Olympus CKX41	Hugo Moreno	400
26	ElT-nHW-K-2	"Flagellata"				indet.	5 µm	sphere	2.973	40.36	200	2.7151e+06	Olympus CKX41	Hugo Moreno	400
26	ElT-nHW-K-2	Bacillariophyta	Bacillariophyceae	Bacillariales	Cylindrotheca	closterium		spindle	25	2	106	8480	Olympus CKX41	Hugo Moreno	100
26	ElT-nHW-K-2	Bacillariophyta	Bacillariophyceae	Bacillariales		indet.	20-40 µm	rhombic prism	25	2	2	160	Olympus CKX41	Hugo Moreno	100
26	ElT-nHW-K-2	Ciliophora				indet.	20 µm	sphere	25	2	1	80	Olympus CKX41	Hugo Moreno	100
26	ElT-nHW-K-2	Cyanobacteria	Cyanophyceae	Chroococcales	Woronichinia	compacta		spheroid (prolate)	25	2	1	80	Olympus CKX41	Hugo Moreno	100
26	ElT-nHW-K-2	Dinophyta	Dinophyceae	Prorocentrales	Prorocentrum	micans		ellipsoid	25	2	4	320	Olympus CKX41	Hugo Moreno	100
26	ElT-nHW-K-2	Dinophyta	Dinophyceae	Prorocentrales	Prorocentrum	minimum		ellipsoid	25	2	4	320	Olympus CKX41	Hugo Moreno	100
26	ElT-nHW-K-2	Telonemia	Telonemea	Telonemida	Telonema	sp.		cone with half sphere	2.973	40.36	32	434416	Olympus CKX41	Hugo Moreno	400
26	ElT-nHW-K-2										754	8.64347e+06
27	ElT-nHW-K-3	"Flagellata"				indet.	3 µm	sphere	2.973	40.36	308	4.18126e+06	Olympus CKX41	Hugo Moreno	400
27	ElT-nHW-K-3	"Flagellata"				indet.	5 µm	sphere	2.973	40.36	140	1.90057e+06	Olympus CKX41	Hugo Moreno	400
27	ElT-nHW-K-3	Bacillariophyta	Bacillariophyceae	Bacillariales	Cylindrotheca	closterium		spindle	25	1	156	6240	Olympus CKX41	Hugo Moreno	100
27	ElT-nHW-K-3	Bacillariophyta	Bacillariophyceae	Naviculales	Gyrosigma / Pleurosigma	sp.		elliptic cylinder	25	1	1	40	Olympus CKX41	Hugo Moreno	100
27	ElT-nHW-K-3	Dinophyta	Dinophyceae	Prorocentrales	Prorocentrum	micans		ellipsoid	25	1	4	160	Olympus CKX41	Hugo Moreno	100
27	ElT-nHW-K-3	Dinophyta	Dinophyceae	Prorocentrales	Prorocentrum	minimum		ellipsoid	25	1	12	480	Olympus CKX41	Hugo Moreno	100
27	ElT-nHW-K-3	Telonemia	Telonemea	Telonemida	Telonema	sp.		cone with half sphere	2.973	40.36	16	217208	Olympus CKX41	Hugo Moreno	400
27	ElT-nHW-K-3										637	6.30596e+06
28	ElT-nHW-K-4	"Flagellata"				indet.	3 µm	sphere	2.973	80.72	178	4.83288e+06	Olympus CKX41	Hugo Moreno	400
28	ElT-nHW-K-4	"Flagellata"				indet.	5 µm	sphere	2.973	80.72	70	1.90057e+06	Olympus CKX41	Hugo Moreno	400
28	ElT-nHW-K-4	Bacillariophyta	Bacillariophyceae	Bacillariales	Cylindrotheca	closterium		spindle	25	2	184	14720	Olympus CKX41	Hugo Moreno	100
28	ElT-nHW-K-4	Bacillariophyta	Bacillariophyceae	Bacillariales		indet.	20-40 µm	rhombic prism	25	2	4	320	Olympus CKX41	Hugo Moreno	100
28	ElT-nHW-K-4	Dinophyta	Dinophyceae	Prorocentrales	Prorocentrum	micans		ellipsoid	25	2	1	80	Olympus CKX41	Hugo Moreno	100
28	ElT-nHW-K-4	Dinophyta	Dinophyceae	Prorocentrales	Prorocentrum	minimum		ellipsoid	25	2	6	480	Olympus CKX41	Hugo Moreno	100
28	ElT-nHW-K-4	Telonemia	Telonemea	Telonemida	Telonema	sp.		cone with half sphere	2.973	80.72	20	543021	Olympus CKX41	Hugo Moreno	400
28	ElT-nHW-K-4										463	7.29207e+06
29	ElT-nHW-nK-1	"Flagellata"				indet.	3 µm	sphere	2.973	80.72	390	1.05889e+07	Olympus CKX41	Hugo Moreno	400
29	ElT-nHW-nK-1	"Flagellata"				indet.	5 µm	sphere	2.973	80.72	132	3.58394e+06	Olympus CKX41	Hugo Moreno	400
29	ElT-nHW-nK-1	"Flagellata"				indet.	7 µm	sphere	2.973	80.72	3	81453.1	Olympus CKX41	Hugo Moreno	400
29	ElT-nHW-nK-1	Bacillariophyta	Bacillariophyceae	Bacillariales	Cylindrotheca	closterium		spindle	25	2	351	28080	Olympus CKX41	Hugo Moreno	100
29	ElT-nHW-nK-1	Bacillariophyta	Bacillariophyceae	Bacillariales	Pseudo-nitzschia	delicatissima		rhombic prism	25	2	1	80	Olympus CKX41	Hugo Moreno	100
29	ElT-nHW-nK-1	Bacillariophyta	Bacillariophyceae	Bacillariales		indet.	20-40 µm	rhombic prism	25	2	5	400	Olympus CKX41	Hugo Moreno	100
29	ElT-nHW-nK-1	Bacillariophyta	Coscinodiscophyceae	Leptocylindrales	Leptocylindrus	danicus		cylinder	25	2	1	80	Olympus CKX41	Hugo Moreno	100
29	ElT-nHW-nK-1	Bacillariophyta	Coscinodiscophyceae	Leptocylindrales	Leptocylindrus	minimus		cylinder	25	2	17	1360	Olympus CKX41	Hugo Moreno	100
29	ElT-nHW-nK-1	Chlorophyta	Chlorodendrophyceae	Chlorodendrales	Pachysphaera	sp.		sphere	2.973	80.72	1	27151	Olympus CKX41	Hugo Moreno	400
29	ElT-nHW-nK-1	Ciliophora	Oligotrichea	Choreotrichida	Leegardiella	sol		sphere	25	1	1	40	Olympus CKX41	Hugo Moreno	100
29	ElT-nHW-nK-1	Ciliophora			Strobilidium / Strombidium	sp.		sphere	25	2	55	4400	Olympus CKX41	Hugo Moreno	100
29	ElT-nHW-nK-1	Ciliophora				indet.	20 µm	spheroid (prolate)	25	2	19	1520	Olympus CKX41	Hugo Moreno	100
29	ElT-nHW-nK-1	Ciliophora				indet.	30 µm	spheroid (prolate)	25	2	8	640	Olympus CKX41	Hugo Moreno	100
29	ElT-nHW-nK-1	Ciliophora				indet.	20 µm	sphere	25	2	2	160	Olympus CKX41	Hugo Moreno	100
29	ElT-nHW-nK-1	Ciliophora				indet.	30 µm	sphere	25	2	6	480	Olympus CKX41	Hugo Moreno	100
29	ElT-nHW-nK-1	Cryptophyta	Cryptophyceae	Cryptomonadales	Cryptomonas	sp.		ellipsoid	25	2	1	80	Olympus CKX41	Hugo Moreno	100
29	ElT-nHW-nK-1	Cyanobacteria	Cyanophyceae	Chroococcales	Woronichinia	compacta		spheroid (prolate)	25	2	1	80	Olympus CKX41	Hugo Moreno	100
29	ElT-nHW-nK-1	Dinophyta	Dinophyceae	Gymnodiniales		indet.	15-30 µm	ellipsoid	25	2	1	80	Olympus CKX41	Hugo Moreno	100
29	ElT-nHW-nK-1	Dinophyta	Dinophyceae	Prorocentrales	Prorocentrum	micans		ellipsoid	25	2	3	240	Olympus CKX41	Hugo Moreno	100
29	ElT-nHW-nK-1	Dinophyta	Dinophyceae	Prorocentrales	Prorocentrum	minimum		ellipsoid	25	2	24	1920	Olympus CKX41	Hugo Moreno	100
29	ElT-nHW-nK-1	Ochrophyta	Chrysophyceae	Chromulinales	Dinobryon	sp.		spheroid (prolate)	2.973	80.72	1	27151	Olympus CKX41	Hugo Moreno	400
29	ElT-nHW-nK-1	Telonemia	Telonemea	Telonemida	Telonema	sp.		cone with half sphere	2.973	80.72	14	380114	Olympus CKX41	Hugo Moreno	400
29	ElT-nHW-nK-1										1037	1.47283e+07
30	ElT-nHW-nK-2	"Flagellata"				indet.	3 µm	sphere	2.973	80.72	416	1.12948e+07	Olympus CKX41	Hugo Moreno	400
30	ElT-nHW-nK-2	"Flagellata"				indet.	5 µm	sphere	2.973	80.72	142	3.85545e+06	Olympus CKX41	Hugo Moreno	400
30	ElT-nHW-nK-2	"Flagellata"				indet.	7 µm	sphere	2.973	80.72	1	27151	Olympus CKX41	Hugo Moreno	400
30	ElT-nHW-nK-2	Bacillariophyta	Bacillariophyceae	Bacillariales	Cylindrotheca	closterium		spindle	25	2	122	9760	Olympus CKX41	Hugo Moreno	100
30	ElT-nHW-nK-2	Bacillariophyta	Bacillariophyceae	Bacillariales	Pseudo-nitzschia	seriata (complex)		rhombic prism	25	2	1	80	Olympus CKX41	Hugo Moreno	100
30	ElT-nHW-nK-2	Bacillariophyta	Bacillariophyceae	Bacillariales		indet.	20-40 µm	rhombic prism	25	2	1	80	Olympus CKX41	Hugo Moreno	100
30	ElT-nHW-nK-2	Bacillariophyta	Coscinodiscophyceae	Leptocylindrales	Leptocylindrus	danicus		cylinder	25	2	4	320	Olympus CKX41	Hugo Moreno	100
30	ElT-nHW-nK-2	Bacillariophyta	Coscinodiscophyceae	Leptocylindrales	Leptocylindrus	minimus		cylinder	25	2	4	320	Olympus CKX41	Hugo Moreno	100
30	ElT-nHW-nK-2	Ciliophora			Strobilidium / Strombidium	sp.		sphere	25	2	64	5120	Olympus CKX41	Hugo Moreno	100
30	ElT-nHW-nK-2	Cryptophyta	Cryptophyceae	Pyrenomonadales	Hemiselmis	sp.		cone with half sphere	2.973	80.72	2	54302.1	Olympus CKX41	Hugo Moreno	400
30	ElT-nHW-nK-2	Cryptophyta	Cryptophyceae	Pyrenomonadales	Plagioselmis	sp.		cone with half sphere	2.973	80.72	1	27151	Olympus CKX41	Hugo Moreno	400
30	ElT-nHW-nK-2	Cyanobacteria	Cyanophyceae	Chroococcales	Woronichinia	compacta		spheroid (prolate)	25	2	2	160	Olympus CKX41	Hugo Moreno	100
30	ElT-nHW-nK-2	Dinophyta	Dinophyceae	Prorocentrales	Prorocentrum	micans		ellipsoid	25	2	3	240	Olympus CKX41	Hugo Moreno	100
30	ElT-nHW-nK-2	Dinophyta	Dinophyceae	Prorocentrales	Prorocentrum	minimum		ellipsoid	25	2	23	1840	Olympus CKX41	Hugo Moreno	100
30	ElT-nHW-nK-2	Euglenozoa	Euglenophyceae	Eutreptiales	Eutreptiella	sp.		spheroid (prolate)	25	2	1	80	Olympus CKX41	Hugo Moreno	100
30	ElT-nHW-nK-2	Telonemia	Telonemea	Telonemida	Telonema	sp.		cone with half sphere	2.973	80.72	6	162906	Olympus CKX41	Hugo Moreno	400
30	ElT-nHW-nK-2										793	1.54398e+07
31	ElT-nHW-nK-3	"Flagellata"				indet.	3 µm	sphere	2.973	80.72	280	7.60229e+06	Olympus CKX41	Hugo Moreno	400
31	ElT-nHW-nK-3	"Flagellata"				indet.	5 µm	sphere	2.973	80.72	128	3.47533e+06	Olympus CKX41	Hugo Moreno	400
31	ElT-nHW-nK-3	"Flagellata"				indet.	7 µm	sphere	2.973	80.72	1	27151	Olympus CKX41	Hugo Moreno	400
31	ElT-nHW-nK-3	Bacillariophyta	Bacillariophyceae	Bacillariales	Cylindrotheca	closterium		spindle	25	2	197	15760	Olympus CKX41	Hugo Moreno	100
31	ElT-nHW-nK-3	Bacillariophyta	Bacillariophyceae	Bacillariales		indet.	20-40 µm	rhombic prism	25	2	9	720	Olympus CKX41	Hugo Moreno	100
31	ElT-nHW-nK-3	Bacillariophyta	Coscinodiscophyceae	Chaetocerotales	Chaetoceros	danicus		elliptic cylinder	25	2	1	80	Olympus CKX41	Hugo Moreno	100
31	ElT-nHW-nK-3	Bacillariophyta	Coscinodiscophyceae	Leptocylindrales	Leptocylindrus	minimus		cylinder	25	2	2	160	Olympus CKX41	Hugo Moreno	100
31	ElT-nHW-nK-3	Chlorophyta	Chlorodendrophyceae	Chlorodendrales	Pachysphaera	sp.		sphere	2.973	80.72	2	54302.1	Olympus CKX41	Hugo Moreno	400
31	ElT-nHW-nK-3	Ciliophora	Litostomatea	Cyclotrichiida	Myrionecta	rubra		spheroid (prolate)	25	2	1	80	Olympus CKX41	Hugo Moreno	100
31	ElT-nHW-nK-3	Ciliophora			Strobilidium / Strombidium	sp.		sphere	25	2	37	2960	Olympus CKX41	Hugo Moreno	100
31	ElT-nHW-nK-3	Cryptophyta	Cryptophyceae	Pyrenomonadales	Hemiselmis	sp.		cone with half sphere	2.973	80.72	4	108604	Olympus CKX41	Hugo Moreno	400
31	ElT-nHW-nK-3	Dinophyta	Dinophyceae	Gymnodiniales		indet.	15-30 µm	ellipsoid	25	2	1	80	Olympus CKX41	Hugo Moreno	100
31	ElT-nHW-nK-3	Dinophyta	Dinophyceae	Prorocentrales	Prorocentrum	micans		ellipsoid	25	1	3	120	Olympus CKX41	Hugo Moreno	100
31	ElT-nHW-nK-3	Dinophyta	Dinophyceae	Prorocentrales	Prorocentrum	minimum		ellipsoid	25	2	21	1680	Olympus CKX41	Hugo Moreno	100
31	ElT-nHW-nK-3	Telonemia	Telonemea	Telonemida	Telonema	sp.		cone with half sphere	2.973	80.72	26	705927	Olympus CKX41	Hugo Moreno	400
31	ElT-nHW-nK-3										713	1.19952e+07
32	ElT-nHW-nK-4	"Flagellata"				indet.	5x7 µm	spheroid (prolate)	2.973	80.72	1	27151	Olympus CKX41	Hugo Moreno	400
32	ElT-nHW-nK-4	"Flagellata"				indet.	3 µm	sphere	2.973	80.72	324	8.79693e+06	Olympus CKX41	Hugo Moreno	400
32	ElT-nHW-nK-4	"Flagellata"				indet.	5 µm	sphere	2.973	80.72	174	4.72428e+06	Olympus CKX41	Hugo Moreno	400
32	ElT-nHW-nK-4	"Flagellata"				indet.	7 µm	sphere	2.973	80.72	3	81453.1	Olympus CKX41	Hugo Moreno	400
32	ElT-nHW-nK-4	Bacillariophyta	Bacillariophyceae	Bacillariales	Cylindrotheca	closterium		spindle	25	2	414	33120	Olympus CKX41	Hugo Moreno	100
32	ElT-nHW-nK-4	Bacillariophyta	Bacillariophyceae	Bacillariales		indet.	20-40 µm	rhombic prism	25	2	6	480	Olympus CKX41	Hugo Moreno	100
32	ElT-nHW-nK-4	Ciliophora			Strobilidium / Strombidium	sp.		sphere	25	2	16	1280	Olympus CKX41	Hugo Moreno	100
32	ElT-nHW-nK-4	Dinophyta	Dinophyceae	Gymnodiniales		indet.	15-30 µm	ellipsoid	25	2	1	80	Olympus CKX41	Hugo Moreno	100
32	ElT-nHW-nK-4	Dinophyta	Dinophyceae	Prorocentrales	Prorocentrum	micans		ellipsoid	25	2	2	160	Olympus CKX41	Hugo Moreno	100
32	ElT-nHW-nK-4	Dinophyta	Dinophyceae	Prorocentrales	Prorocentrum	minimum		ellipsoid	25	2	9	720	Olympus CKX41	Hugo Moreno	100
32	ElT-nHW-nK-4	Telonemia	Telonemea	Telonemida	Telonema	sp.		cone with half sphere	2.973	80.72	38	1.03174e+06	Olympus CKX41	Hugo Moreno	400
32	ElT-nHW-nK-4										988	1.46974e+07

## Sheet: List-Full
Sample number	Identifier	Group	Class	Order	Genus	Species	Size Range	Geometry	Chamber volume	Counting factor	Number of counts	Cell Abundance (cells per mL)	Microscope	Counter	Objective/Enlargement
1	AmT-HW-K-1	"Flagellata"				indet.	3 µm	sphere	2.973	80.72	120	3.25812e+06	Olympus CKX41	Hugo Moreno	400
1	AmT-HW-K-1	"Flagellata"				indet.	5 µm	sphere	2.973	80.72	49	1.3304e+06	Olympus CKX41	Hugo Moreno	400
1	AmT-HW-K-1	"Flagellata"				indet.	7 µm	sphere	2.973	80.72	3	81453.1	Olympus CKX41	Hugo Moreno	400
1	AmT-HW-K-1	Bacillariophyta	Bacillariophyceae	Bacillariales	Cylindrotheca	closterium		spindle	25	1	406	16240	Olympus CKX41	Hugo Moreno	100
1	AmT-HW-K-1	Bacillariophyta	Bacillariophyceae	Bacillariales		indet.	20-40 µm	rhombic prism	25	1	32	1280	Olympus CKX41	Hugo Moreno	100
1	AmT-HW-K-1	Ciliophora			Strobilidium / Strombidium	sp.		sphere	25	1	1	40	Olympus CKX41	Hugo Moreno	100
1	AmT-HW-K-1	Cyanobacteria	Cyanophyceae	Chroococcales	Woronichinia	compacta		spheroid (prolate)	25	1	1	40	Olympus CKX41	Hugo Moreno	100
1	AmT-HW-K-1	Dinophyta	Dinophyceae	Gymnodiniales		indet.	>30 µm	ellipsoid	25	1	1	40	Olympus CKX41	Hugo Moreno	100
1	AmT-HW-K-1	Dinophyta	Dinophyceae	Peridiniales	Diplopsalis (group)			spheroid (prolate)	25	1	1	40	Olympus CKX41	Hugo Moreno	100
1	AmT-HW-K-1	Dinophyta	Dinophyceae	Prorocentrales	Prorocentrum	micans		ellipsoid	25	1	12	480	Olympus CKX41	Hugo Moreno	100
1	AmT-HW-K-1	Dinophyta	Dinophyceae	Prorocentrales	Prorocentrum	minimum		ellipsoid	25	1	14	560	Olympus CKX41	Hugo Moreno	100
1	AmT-HW-K-1	Telonemia	Telonemea	Telonemida	Telonema	sp.		cone with half sphere	2.973	80.72	8	217208	Olympus CKX41	Hugo Moreno	400
1	AmT-HW-K-1										648	4.9059e+06
2	AmT-HW-K-2	"Flagellata"				indet.	3 µm	sphere	2.973	80.72	164	4.45277e+06	Olympus CKX41	Hugo Moreno	400
2	AmT-HW-K-2	"Flagellata"				indet.	5 µm	sphere	2.973	80.72	20	543021	Olympus CKX41	Hugo Moreno	400
2	AmT-HW-K-2	"Flagellata"				indet.	7 µm	sphere	2.973	80.72	2	54302.1	Olympus CKX41	Hugo Moreno	400
2	AmT-HW-K-2	Bacillariophyta	Bacillariophyceae	Bacillariales	Cylindrotheca	closterium		spindle	25	2	176	14080	Olympus CKX41	Hugo Moreno	100
2	AmT-HW-K-2	Bacillariophyta	Bacillariophyceae	Bacillariales		indet.	20-40 µm	rhombic prism	25	2	11	880	Olympus CKX41	Hugo Moreno	100
2	AmT-HW-K-2	Chlorophyta	Pyramimonadophyceae	Pyramimonadales	Pyramimonas	longicauda		cone	25	1	1	40	Olympus CKX41	Hugo Moreno	100
2	AmT-HW-K-2	Ciliophora			Strobilidium / Strombidium	sp.		sphere	25	2	1	80	Olympus CKX41	Hugo Moreno	100
2	AmT-HW-K-2	Ciliophora				indet.	30 µm	spheroid (prolate)	25	2	1	80	Olympus CKX41	Hugo Moreno	100
2	AmT-HW-K-2	Dinophyta	Dinophyceae	Prorocentrales	Prorocentrum	micans		ellipsoid	25	2	6	480	Olympus CKX41	Hugo Moreno	100
2	AmT-HW-K-2	Dinophyta	Dinophyceae	Prorocentrales	Prorocentrum	minimum		ellipsoid	25	2	12	960	Olympus CKX41	Hugo Moreno	100
2	AmT-HW-K-2	Telonemia	Telonemea	Telonemida	Telonema	sp.		cone with half sphere	2.973	80.72	21	570172	Olympus CKX41	Hugo Moreno	400
2	AmT-HW-K-2										415	5.63686e+06
3	AmT-HW-K-3	"Flagellata"				indet.	3 µm	sphere	2.973	80.72	230	6.24474e+06	Olympus CKX41	Hugo Moreno	400
3	AmT-HW-K-3	"Flagellata"				indet.	5 µm	sphere	2.973	80.72	74	2.00918e+06	Olympus CKX41	Hugo Moreno	400
3	AmT-HW-K-3	"Flagellata"				indet.	7 µm	sphere	2.973	80.72	1	27151	Olympus CKX41	Hugo Moreno	400
3	AmT-HW-K-3	Bacillariophyta	Bacillariophyceae	Bacillariales	Cylindrotheca	closterium		spindle	25	2	226	18080	Olympus CKX41	Hugo Moreno	100
3	AmT-HW-K-3	Bacillariophyta	Bacillariophyceae	Bacillariales		indet.	20-40 µm	rhombic prism	25	2	19	1520	Olympus CKX41	Hugo Moreno	100
3	AmT-HW-K-3	Bacillariophyta	Coscinodiscophyceae	Coscinodiscales	Actinoptychus	splendens		cylinder	25	1	1	40	Olympus CKX41	Hugo Moreno	100
3	AmT-HW-K-3	Ciliophora			Strobilidium / Strombidium	sp.		sphere	25	2	1	80	Olympus CKX41	Hugo Moreno	100
3	AmT-HW-K-3	Ciliophora				indet.	30 µm	spheroid (prolate)	25	2	1	80	Olympus CKX41	Hugo Moreno	100
3	AmT-HW-K-3	Ciliophora				indet.	20 µm	sphere	25	2	1	80	Olympus CKX41	Hugo Moreno	100
3	AmT-HW-K-3	Ciliophora				indet.	30 µm	sphere	25	2	1	80	Olympus CKX41	Hugo Moreno	100
3	AmT-HW-K-3	Cyanobacteria	Cyanophyceae	Chroococcales	Woronichinia	compacta		spheroid (prolate)	25	1	2	80	Olympus CKX41	Hugo Moreno	100
3	AmT-HW-K-3	Dinophyta	Dinophyceae	Gymnodiniales		indet.	15-30 µm	ellipsoid	25	2	1	80	Olympus CKX41	Hugo Moreno	100
3	AmT-HW-K-3	Dinophyta	Dinophyceae	Prorocentrales	Prorocentrum	micans		ellipsoid	25	2	8	640	Olympus CKX41	Hugo Moreno	100
3	AmT-HW-K-3	Dinophyta	Dinophyceae	Prorocentrales	Prorocentrum	minimum		ellipsoid	25	2	4	320	Olympus CKX41	Hugo Moreno	100
3	AmT-HW-K-3	Dinophyta	Dinophyceae	Prorocentrales	Prorocentrum	redfieldii		ellipsoid	25	2	1	80	Olympus CKX41	Hugo Moreno	100
3	AmT-HW-K-3	Telonemia	Telonemea	Telonemida	Telonema	sp.		cone with half sphere	2.973	80.72	14	380114	Olympus CKX41	Hugo Moreno	400
3	AmT-HW-K-3										585	8.68234e+06
4	AmT-HW-K-4	"Flagellata"				indet.	3 µm	sphere	25	80.72	326	1.05259e+06	Olympus CKX41	Hugo Moreno	400
4	AmT-HW-K-4	"Flagellata"				indet.	5 µm	sphere	25	80.72	36	116237	Olympus CKX41	Hugo Moreno	400
4	AmT-HW-K-4	"Flagellata"				indet.	7 µm	sphere	25	80.72	1	3228.8	Olympus CKX41	Hugo Moreno	400
4	AmT-HW-K-4	Bacillariophyta	Bacillariophyceae	Bacillariales	Cylindrotheca	closterium		spindle	25	2	217	17360	Olympus CKX41	Hugo Moreno	100
4	AmT-HW-K-4	Bacillariophyta	Bacillariophyceae	Bacillariales		indet.	20-40 µm	rhombic prism	25	2	12	960	Olympus CKX41	Hugo Moreno	100
4	AmT-HW-K-4	Ciliophora				indet.	20 µm	sphere	25	2	3	240	Olympus CKX41	Hugo Moreno	100
4	AmT-HW-K-4	Dinophyta	Dinophyceae	Prorocentrales	Prorocentrum	micans		ellipsoid	25	2	6	480	Olympus CKX41	Hugo Moreno	100
4	AmT-HW-K-4	Dinophyta	Dinophyceae	Prorocentrales	Prorocentrum	minimum		ellipsoid	25	2	4	320	Olympus CKX41	Hugo Moreno	100
4	AmT-HW-K-4	Telonemia	Telonemea	Telonemida	Telonema	sp.		cone with half sphere	25	80.72	8	25830.4	Olympus CKX41	Hugo Moreno	400
4	AmT-HW-K-4										613	1.21724e+06
5	AmT-HW-nK-1	"Flagellata"				indet.	3 µm	sphere	2.973	80.72	206	5.59311e+06	Olympus CKX41	Hugo Moreno	400
5	AmT-HW-nK-1	"Flagellata"				indet.	5 µm	sphere	2.973	80.72	78	2.11778e+06	Olympus CKX41	Hugo Moreno	400
5	AmT-HW-nK-1	"Flagellata"				indet.	7 µm	sphere	2.973	80.72	4	108604	Olympus CKX41	Hugo Moreno	400
5	AmT-HW-nK-1	Bacillariophyta	Bacillariophyceae	Bacillariales	Cylindrotheca	closterium		spindle	25	2	556	44480	Olympus CKX41	Hugo Moreno	100
5	AmT-HW-nK-1	Bacillariophyta	Bacillariophyceae	Bacillariales	Pseudo-nitzschia	seriata (complex)		rhombic prism	25	1	1	40	Olympus CKX41	Hugo Moreno	100
5	AmT-HW-nK-1	Bacillariophyta	Bacillariophyceae	Bacillariales		indet.	20-40 µm	rhombic prism	25	2	11	880	Olympus CKX41	Hugo Moreno	100
5	AmT-HW-nK-1	Bacillariophyta	Coscinodiscophyceae	Leptocylindrales	Leptocylindrus	minimus		cylinder	25	2	1	80	Olympus CKX41	Hugo Moreno	100
5	AmT-HW-nK-1	Ciliophora			Strobilidium / Strombidium	sp.		sphere	25	2	3	240	Olympus CKX41	Hugo Moreno	100
5	AmT-HW-nK-1	Ciliophora				indet.	20 µm	spheroid (prolate)	25	2	3	240	Olympus CKX41	Hugo Moreno	100
5	AmT-HW-nK-1	Ciliophora				indet.	30 µm	spheroid (prolate)	25	2	3	240	Olympus CKX41	Hugo Moreno	100
5	AmT-HW-nK-1	Ciliophora				indet.	20 µm	sphere	25	2	1	80	Olympus CKX41	Hugo Moreno	100
5	AmT-HW-nK-1	Ciliophora				indet.	30 µm	sphere	25	2	1	80	Olympus CKX41	Hugo Moreno	100
5	AmT-HW-nK-1	Cryptophyta	Cryptophyceae	Cryptomonadales	Cryptomonas	sp.		ellipsoid	25	2	2	160	Olympus CKX41	Hugo Moreno	100
5	AmT-HW-nK-1	Cryptophyta	Cryptophyceae	Pyrenomonadales	Plagioselmis	sp.		cone with half sphere	2.973	80.72	1	27151	Olympus CKX41	Hugo Moreno	400
5	AmT-HW-nK-1	Dinophyta	Dinophyceae	Gymnodiniales		indet.	15-30 µm	ellipsoid	25	2	1	80	Olympus CKX41	Hugo Moreno	100
5	AmT-HW-nK-1	Dinophyta	Dinophyceae	Gymnodiniales	Katodinium	glaucum		spindle	25	2	1	80	Olympus CKX41	Hugo Moreno	100
5	AmT-HW-nK-1	Dinophyta	Dinophyceae	Prorocentrales	Prorocentrum	micans		ellipsoid	25	2	1	80	Olympus CKX41	Hugo Moreno	100
5	AmT-HW-nK-1	Dinophyta	Dinophyceae	Prorocentrales	Prorocentrum	minimum		ellipsoid	25	2	3	240	Olympus CKX41	Hugo Moreno	100
5	AmT-HW-nK-1	Dinophyta	Dinophyceae	Prorocentrales	Prorocentrum	redfieldii		ellipsoid	25	2	1	80	Olympus CKX41	Hugo Moreno	100
5	AmT-HW-nK-1	Telonemia	Telonemea	Telonemida	Telonema	sp.		cone with half sphere	2.973	80.72	14	380114	Olympus CKX41	Hugo Moreno	400
5	AmT-HW-nK-1										892	8.27384e+06
6	AmT-HW-nK-2	"Flagellata"				indet.	5x7 µm	spheroid (prolate)	2.973	80.72	3	81453.1	Olympus CKX41	Hugo Moreno	400
6	AmT-HW-nK-2	"Flagellata"				indet.	3 µm	sphere	2.973	80.72	328	8.90554e+06	Olympus CKX41	Hugo Moreno	400
6	AmT-HW-nK-2	"Flagellata"				indet.	5 µm	sphere	2.973	80.72	42	1.14034e+06	Olympus CKX41	Hugo Moreno	400
6	AmT-HW-nK-2	"Flagellata"				indet.	7 µm	sphere	2.973	80.72	1	27151	Olympus CKX41	Hugo Moreno	400
6	AmT-HW-nK-2	Bacillariophyta	Bacillariophyceae	Bacillariales	Cylindrotheca	closterium		spindle	25	2	487	38960	Olympus CKX41	Hugo Moreno	100
6	AmT-HW-nK-2	Bacillariophyta	Bacillariophyceae	Bacillariales	Pseudo-nitzschia	seriata (complex)		rhombic prism	25	2	2	160	Olympus CKX41	Hugo Moreno	100
6	AmT-HW-nK-2	Bacillariophyta	Bacillariophyceae	Bacillariales		indet.	20-40 µm	rhombic prism	25	2	5	400	Olympus CKX41	Hugo Moreno	100
6	AmT-HW-nK-2	Bacillariophyta	Coscinodiscophyceae	Leptocylindrales	Leptocylindrus	danicus		cylinder	25	2	2	160	Olympus CKX41	Hugo Moreno	100
6	AmT-HW-nK-2	Ciliophora	Litostomatea	Cyclotrichiida	Myrionecta	rubra		spheroid (prolate)	25	2	1	80	Olympus CKX41	Hugo Moreno	100
6	AmT-HW-nK-2	Ciliophora			Strobilidium / Strombidium	sp.		sphere	25	2	25	2000	Olympus CKX41	Hugo Moreno	100
6	AmT-HW-nK-2	Ciliophora				indet.	20 µm	sphere	25	2	2	160	Olympus CKX41	Hugo Moreno	100
6	AmT-HW-nK-2	Ciliophora				indet.	30 µm	sphere	25	2	1	80	Olympus CKX41	Hugo Moreno	100
6	AmT-HW-nK-2	Cryptophyta	Cryptophyceae	Pyrenomonadales	Hemiselmis	sp.		cone with half sphere	2.973	80.72	2	54302.1	Olympus CKX41	Hugo Moreno	400
6	AmT-HW-nK-2	Cyanobacteria	Cyanophyceae	Chroococcales	Woronichinia	compacta		spheroid (prolate)	25	2	1	80	Olympus CKX41	Hugo Moreno	100
6	AmT-HW-nK-2	Dinophyta	Dinophyceae	Prorocentrales	Prorocentrum	micans		ellipsoid	25	2	4	320	Olympus CKX41	Hugo Moreno	100
6	AmT-HW-nK-2	Dinophyta	Dinophyceae	Prorocentrales	Prorocentrum	minimum		ellipsoid	25	2	3	240	Olympus CKX41	Hugo Moreno	100
6	AmT-HW-nK-2	Telonemia	Telonemea	Telonemida	Telonema	sp.		cone with half sphere	2.973	80.72	38	1.03174e+06	Olympus CKX41	Hugo Moreno	400
6	AmT-HW-nK-2										947	1.12832e+07
7	AmT-HW-nK-3	"Flagellata"				indet.	3 µm	sphere	2.973	80.72	218	5.91892e+06	Olympus CKX41	Hugo Moreno	400
7	AmT-HW-nK-3	"Flagellata"				indet.	5 µm	sphere	2.973	80.72	80	2.17208e+06	Olympus CKX41	Hugo Moreno	400
7	AmT-HW-nK-3	"Flagellata"				indet.	7 µm	sphere	2.973	80.72	2	54302.1	Olympus CKX41	Hugo Moreno	400
7	AmT-HW-nK-3	Bacillariophyta	Bacillariophyceae	Bacillariales	Cylindrotheca	closterium		spindle	25	2	329	26320	Olympus CKX41	Hugo Moreno	100
7	AmT-HW-nK-3	Bacillariophyta	Bacillariophyceae	Bacillariales		indet.	20-40 µm	rhombic prism	25	2	7	560	Olympus CKX41	Hugo Moreno	100
7	AmT-HW-nK-3	Chlorophyta	Pyramimonadophyceae	Pyramimonadales	Pyramimonas	sp.		spheroid (prolate)	2.973	80.72	1	27151	Olympus CKX41	Hugo Moreno	400
7	AmT-HW-nK-3	Ciliophora			Strobilidium / Strombidium	sp.		sphere	25	2	23	1840	Olympus CKX41	Hugo Moreno	100
7	AmT-HW-nK-3	Ciliophora				indet.	20 µm	spheroid (prolate)	25	2	67	5360	Olympus CKX41	Hugo Moreno	100
7	AmT-HW-nK-3	Ciliophora				indet.	30 µm	spheroid (prolate)	25	2	13	1040	Olympus CKX41	Hugo Moreno	100
7	AmT-HW-nK-3	Ciliophora				indet.	20 µm	sphere	25	2	3	240	Olympus CKX41	Hugo Moreno	100
7	AmT-HW-nK-3	Ciliophora				indet.	30 µm	sphere	25	2	1	80	Olympus CKX41	Hugo Moreno	100
7	AmT-HW-nK-3	Cryptophyta	Cryptophyceae	Pyrenomonadales	Hemiselmis	sp.		cone with half sphere	2.973	80.72	1	27151	Olympus CKX41	Hugo Moreno	400
7	AmT-HW-nK-3	Cryptophyta	Cryptophyceae	Pyrenomonadales	Plagioselmis	sp.		cone with half sphere	2.973	80.72	1	27151	Olympus CKX41	Hugo Moreno	400
7	AmT-HW-nK-3	Dinophyta	Dinophyceae	Gymnodiniales		indet.	15-30 µm	ellipsoid	25	2	1	80	Olympus CKX41	Hugo Moreno	100
7	AmT-HW-nK-3	Dinophyta	Dinophyceae	Prorocentrales	Prorocentrum	micans		ellipsoid	25	2	7	560	Olympus CKX41	Hugo Moreno	100
7	AmT-HW-nK-3	Dinophyta	Dinophyceae	Prorocentrales	Prorocentrum	minimum		ellipsoid	25	2	15	1200	Olympus CKX41	Hugo Moreno	100
7	AmT-HW-nK-3	Telonemia	Telonemea	Telonemida	Telonema	sp.		cone with half sphere	2.973	80.72	6	162906	Olympus CKX41	Hugo Moreno	400
7	AmT-HW-nK-3										775	8.42695e+06
8	AmT-HW-nK-4	"Flagellata"				indet.	5x7 µm	spheroid (prolate)	2.973	80.72	1	27151	Olympus CKX41	Hugo Moreno	400
8	AmT-HW-nK-4	"Flagellata"				indet.	3 µm	sphere	2.973	80.72	402	1.09147e+07	Olympus CKX41	Hugo Moreno	400
8	AmT-HW-nK-4	"Flagellata"				indet.	5 µm	sphere	2.973	80.72	98	2.6608e+06	Olympus CKX41	Hugo Moreno	400
8	AmT-HW-nK-4	"Flagellata"				indet.	7 µm	sphere	2.973	80.72	2	54302.1	Olympus CKX41	Hugo Moreno	400
8	AmT-HW-nK-4	Bacillariophyta	Bacillariophyceae	Bacillariales	Cylindrotheca	closterium		spindle	25	2	419	33520	Olympus CKX41	Hugo Moreno	100
8	AmT-HW-nK-4	Bacillariophyta	Bacillariophyceae	Bacillariales	Pseudo-nitzschia	seriata (complex)		rhombic prism	25	2	1	80	Olympus CKX41	Hugo Moreno	100
8	AmT-HW-nK-4	Bacillariophyta	Bacillariophyceae	Bacillariales		indet.	20-40 µm	rhombic prism	25	2	11	880	Olympus CKX41	Hugo Moreno	100
8	AmT-HW-nK-4	Chlorophyta	Pyramimonadophyceae	Pyramimonadales	Pyramimonas	sp.		spheroid (prolate)	2.973	80.72	1	27151	Olympus CKX41	Hugo Moreno	400
8	AmT-HW-nK-4	Ciliophora			Strobilidium / Strombidium	sp.		sphere	25	2	4	320	Olympus CKX41	Hugo Moreno	100
8	AmT-HW-nK-4	Ciliophora				indet.	20 µm	spheroid (prolate)	25	2	19	1520	Olympus CKX41	Hugo Moreno	100
8	AmT-HW-nK-4	Ciliophora				indet.	30 µm	spheroid (prolate)	25	2	4	320	Olympus CKX41	Hugo Moreno	100
8	AmT-HW-nK-4	Cryptophyta	Cryptophyceae	Cryptomonadales	Cryptomonas	sp.		ellipsoid	25	2	1	80	Olympus CKX41	Hugo Moreno	100
8	AmT-HW-nK-4	Cryptophyta	Cryptophyceae	Pyrenomonadales	Hemiselmis	sp.		cone with half sphere	2.973	80.72	3	81453.1	Olympus CKX41	Hugo Moreno	400
8	AmT-HW-nK-4	Dinophyta	Dinophyceae	Prorocentrales	Prorocentrum	micans		ellipsoid	25	2	4	320	Olympus CKX41	Hugo Moreno	100
8	AmT-HW-nK-4	Dinophyta	Dinophyceae	Prorocentrales	Prorocentrum	minimum		ellipsoid	25	2	5	400	Olympus CKX41	Hugo Moreno	100
8	AmT-HW-nK-4	Telonemia	Telonemea	Telonemida	Telonema	sp.		cone with half sphere	2.973	80.72	24	651625	Olympus CKX41	Hugo Moreno	400
8	AmT-HW-nK-4										999	1.44546e+07
9	AmT-nHW-K-1	"Flagellata"				indet.	3 µm	sphere	2.973	80.72	284	7.71089e+06	Olympus CKX41	Hugo Moreno	400
9	AmT-nHW-K-1	"Flagellata"				indet.	5 µm	sphere	2.973	80.72	36	977437	Olympus CKX41	Hugo Moreno	400
9	AmT-nHW-K-1	Bacillariophyta	Bacillariophyceae	Bacillariales	Cylindrotheca	closterium		spindle	25	1	220	8800	Olympus CKX41	Hugo Moreno	100
9	AmT-nHW-K-1	Bacillariophyta	Bacillariophyceae	Bacillariales		indet.	20-40 µm	rhombic prism	25	1	10	400	Olympus CKX41	Hugo Moreno	100
9	AmT-nHW-K-1	Cryptophyta	Cryptophyceae	Pyrenomonadales	Hemiselmis	sp.		cone with half sphere	2.973	80.72	1	27151	Olympus CKX41	Hugo Moreno	400
9	AmT-nHW-K-1	Dinophyta	Dinophyceae	Prorocentrales	Prorocentrum	micans		ellipsoid	25	1	20	800	Olympus CKX41	Hugo Moreno	100
9	AmT-nHW-K-1	Dinophyta	Dinophyceae	Prorocentrales	Prorocentrum	minimum		ellipsoid	25	1	16	640	Olympus CKX41	Hugo Moreno	100
9	AmT-nHW-K-1	Telonemia	Telonemea	Telonemida	Telonema	sp.		cone with half sphere	2.973	80.72	4	108604	Olympus CKX41	Hugo Moreno	400
9	AmT-nHW-K-1										591	8.83472e+06
10	AmT-nHW-K-2	"Flagellata"				indet.	3 µm	sphere	2.973	80.72	171	4.64283e+06	Olympus CKX41	Hugo Moreno	400
10	AmT-nHW-K-2	"Flagellata"				indet.	5 µm	sphere	2.973	80.72	22	597323	Olympus CKX41	Hugo Moreno	400
10	AmT-nHW-K-2	Bacillariophyta	Bacillariophyceae	Bacillariales	Cylindrotheca	closterium		spindle	25	1	218	8720	Olympus CKX41	Hugo Moreno	100
10	AmT-nHW-K-2	Bacillariophyta	Bacillariophyceae	Bacillariales		indet.	20-40 µm	rhombic prism	25	1	10	400	Olympus CKX41	Hugo Moreno	100
10	AmT-nHW-K-2	Cryptophyta	Cryptophyceae	Pyrenomonadales	Hemiselmis	sp.		cone with half sphere	2.973	80.72	1	27151	Olympus CKX41	Hugo Moreno	400
10	AmT-nHW-K-2	Dinophyta	Dinophyceae	Prorocentrales	Prorocentrum	micans		ellipsoid	25	1	18	720	Olympus CKX41	Hugo Moreno	100
10	AmT-nHW-K-2	Dinophyta	Dinophyceae	Prorocentrales	Prorocentrum	minimum		ellipsoid	25	1	12	480	Olympus CKX41	Hugo Moreno	100
10	AmT-nHW-K-2	Telonemia	Telonemea	Telonemida	Telonema	sp.		cone with half sphere	2.973	80.72	1	27151	Olympus CKX41	Hugo Moreno	400
10	AmT-nHW-K-2										453	5.30477e+06
11	AmT-nHW-K-3	"Flagellata"				indet.	3 µm	sphere	2.973	80.72	218	5.91892e+06	Olympus CKX41	Hugo Moreno	400
11	AmT-nHW-K-3	"Flagellata"				indet.	5 µm	sphere	2.973	80.72	36	977437	Olympus CKX41	Hugo Moreno	400
11	AmT-nHW-K-3	Bacillariophyta	Bacillariophyceae	Bacillariales	Cylindrotheca	closterium		spindle	25	2	183	14640	Olympus CKX41	Hugo Moreno	100
11	AmT-nHW-K-3	Bacillariophyta	Bacillariophyceae	Bacillariales		indet.	20-40 µm	rhombic prism	25	2	15	1200	Olympus CKX41	Hugo Moreno	100
11	AmT-nHW-K-3	Bacillariophyta	Bacillariophyceae	Naviculales	Gyrosigma / Pleurosigma	sp.		elliptic cylinder	25	1	2	80	Olympus CKX41	Hugo Moreno	100
11	AmT-nHW-K-3	Dinophyta	Dinophyceae	Prorocentrales	Prorocentrum	micans		ellipsoid	25	2	13	1040	Olympus CKX41	Hugo Moreno	100
11	AmT-nHW-K-3	Dinophyta	Dinophyceae	Prorocentrales	Prorocentrum	minimum		ellipsoid	25	2	10	800	Olympus CKX41	Hugo Moreno	100
11	AmT-nHW-K-3										477	6.91412e+06
12	AmT-nHW-K-4	"Flagellata"				indet.	3 µm	sphere	2.973	80.72	174	4.72428e+06	Olympus CKX41	Hugo Moreno	400
12	AmT-nHW-K-4	"Flagellata"				indet.	5 µm	sphere	2.973	80.72	61	1.65621e+06	Olympus CKX41	Hugo Moreno	400
12	AmT-nHW-K-4	"Flagellata"				indet.	7 µm	sphere	2.973	80.72	1	27151	Olympus CKX41	Hugo Moreno	400
12	AmT-nHW-K-4	Bacillariophyta	Bacillariophyceae	Bacillariales	Cylindrotheca	closterium		spindle	25	2	163	13040	Olympus CKX41	Hugo Moreno	100
12	AmT-nHW-K-4	Bacillariophyta	Bacillariophyceae	Bacillariales		indet.	20-40 µm	rhombic prism	25	2	11	880	Olympus CKX41	Hugo Moreno	100
12	AmT-nHW-K-4	Bacillariophyta	Bacillariophyceae	Naviculales	Gyrosigma / Pleurosigma	sp.		elliptic cylinder	25	1	2	80	Olympus CKX41	Hugo Moreno	100
12	AmT-nHW-K-4	Ciliophora	Spirotrichea	Tintinnida		indet.		cone	25	1	1	40	Olympus CKX41	Hugo Moreno	100
12	AmT-nHW-K-4	Cyanobacteria	Cyanophyceae	Chroococcales	Woronichinia	compacta		spheroid (prolate)	25	2	1	80	Olympus CKX41	Hugo Moreno	100
12	AmT-nHW-K-4	Dinophyta	Dinophyceae	Prorocentrales	Prorocentrum	micans		ellipsoid	25	2	7	560	Olympus CKX41	Hugo Moreno	100
12	AmT-nHW-K-4	Dinophyta	Dinophyceae	Prorocentrales	Prorocentrum	minimum		ellipsoid	25	2	9	720	Olympus CKX41	Hugo Moreno	100
12	AmT-nHW-K-4	Dinophyta	Dinophyceae	Prorocentrales	Prorocentrum	redfieldii		ellipsoid	25	2	1	80	Olympus CKX41	Hugo Moreno	100
12	AmT-nHW-K-4										431	6.42312e+06
13	AmT-nHW-nK-1	"Flagellata"				indet.	5x7 µm	spheroid (prolate)	2.973	80.72	1	27151	Olympus CKX41	Hugo Moreno	400
13	AmT-nHW-nK-1	"Flagellata"				indet.	10 µm	sphere	2.973	80.72	1	27151	Olympus CKX41	Hugo Moreno	400
13	AmT-nHW-nK-1	"Flagellata"				indet.	3 µm	sphere	2.973	80.72	162	4.39847e+06	Olympus CKX41	Hugo Moreno	400
13	AmT-nHW-nK-1	"Flagellata"				indet.	5 µm	sphere	2.973	80.72	86	2.33499e+06	Olympus CKX41	Hugo Moreno	400
13	AmT-nHW-nK-1	"Flagellata"				indet.	7 µm	sphere	2.973	80.72	2	54302.1	Olympus CKX41	Hugo Moreno	400
13	AmT-nHW-nK-1	Bacillariophyta	Bacillariophyceae	Bacillariales	Cylindrotheca	closterium		spindle	25	2	460	36800	Olympus CKX41	Hugo Moreno	100
13	AmT-nHW-nK-1	Bacillariophyta	Bacillariophyceae	Bacillariales		indet.	20-40 µm	rhombic prism	25	2	5	400	Olympus CKX41	Hugo Moreno	100
13	AmT-nHW-nK-1	Bacillariophyta	Bacillariophyceae	Naviculales	Gyrosigma / Pleurosigma	sp.		elliptic cylinder	25	1	1	40	Olympus CKX41	Hugo Moreno	100
13	AmT-nHW-nK-1	Bacillariophyta	Coscinodiscophyceae	Leptocylindrales	Leptocylindrus	danicus		cylinder	25	2	8	640	Olympus CKX41	Hugo Moreno	100
13	AmT-nHW-nK-1	Bacillariophyta	Coscinodiscophyceae	Leptocylindrales	Leptocylindrus	minimus		cylinder	25	2	55	4400	Olympus CKX41	Hugo Moreno	100
13	AmT-nHW-nK-1	Bacillariophyta	Coscinodiscophyceae	Rhizosoleniales	Guinardia	delicatula		cylinder	25	1	3	120	Olympus CKX41	Hugo Moreno	100
13	AmT-nHW-nK-1	Ciliophora	Litostomatea	Cyclotrichiida	Myrionecta	rubra		spheroid (prolate)	25	2	1	80	Olympus CKX41	Hugo Moreno	100
13	AmT-nHW-nK-1	Ciliophora	Spirotrichea	Tintinnida		indet.		cone	25	1	2	80	Olympus CKX41	Hugo Moreno	100
13	AmT-nHW-nK-1	Ciliophora			Strobilidium / Strombidium	sp.		sphere	25	2	12	960	Olympus CKX41	Hugo Moreno	100
13	AmT-nHW-nK-1	Ciliophora				indet.	20 µm	spheroid (prolate)	25	2	33	2640	Olympus CKX41	Hugo Moreno	100
13	AmT-nHW-nK-1	Ciliophora				indet.	30 µm	spheroid (prolate)	25	2	14	1120	Olympus CKX41	Hugo Moreno	100
13	AmT-nHW-nK-1	Ciliophora				indet.	20 µm	sphere	25	2	1	80	Olympus CKX41	Hugo Moreno	100
13	AmT-nHW-nK-1	Ciliophora				indet.	30 µm	sphere	25	2	2	160	Olympus CKX41	Hugo Moreno	100
13	AmT-nHW-nK-1	Cryptophyta	Cryptophyceae	Pyrenomonadales	Hemiselmis	sp.		cone with half sphere	2.973	80.72	7	190057	Olympus CKX41	Hugo Moreno	400
13	AmT-nHW-nK-1	Cryptophyta	Cryptophyceae	Pyrenomonadales	Plagioselmis	sp.		cone with half sphere	2.973	80.72	2	54302.1	Olympus CKX41	Hugo Moreno	400
13	AmT-nHW-nK-1	Cyanobacteria	Cyanophyceae	Chroococcales	Woronichinia	compacta		spheroid (prolate)	25	2	1	80	Olympus CKX41	Hugo Moreno	100
13	AmT-nHW-nK-1	Dinophyta	Dinophyceae	Gymnodiniales	Akashiwo	sanguinea		ellipsoid	25	1	1	40	Olympus CKX41	Hugo Moreno	100
13	AmT-nHW-nK-1	Dinophyta	Dinophyceae	Gymnodiniales		indet.	15-30 µm	ellipsoid	25	2	1	80	Olympus CKX41	Hugo Moreno	100
13	AmT-nHW-nK-1	Dinophyta	Dinophyceae	Prorocentrales	Prorocentrum	micans		ellipsoid	25	2	13	1040	Olympus CKX41	Hugo Moreno	100
13	AmT-nHW-nK-1	Dinophyta	Dinophyceae	Prorocentrales	Prorocentrum	minimum		ellipsoid	25	2	31	2480	Olympus CKX41	Hugo Moreno	100
13	AmT-nHW-nK-1	Telonemia	Telonemea	Telonemida	Telonema	sp.		cone with half sphere	2.973	80.72	8	217208	Olympus CKX41	Hugo Moreno	400
13	AmT-nHW-nK-1										913	7.35487e+06
14	AmT-nHW-nK-2	"Flagellata"				indet.	5x7 µm	spheroid (prolate)	2.973	80.72	1	27151	Olympus CKX41	Hugo Moreno	400
14	AmT-nHW-nK-2	"Flagellata"				indet.	3 µm	sphere	2.973	80.72	472	1.28153e+07	Olympus CKX41	Hugo Moreno	400
14	AmT-nHW-nK-2	"Flagellata"				indet.	5 µm	sphere	2.973	80.72	138	3.74684e+06	Olympus CKX41	Hugo Moreno	400
14	AmT-nHW-nK-2	"Flagellata"				indet.	7 µm	sphere	2.973	80.72	2	54302.1	Olympus CKX41	Hugo Moreno	400
14	AmT-nHW-nK-2	Bacillariophyta	Bacillariophyceae	Bacillariales	Cylindrotheca	closterium		spindle	25	2	330	26400	Olympus CKX41	Hugo Moreno	100
14	AmT-nHW-nK-2	Bacillariophyta	Bacillariophyceae	Bacillariales	Pseudo-nitzschia	seriata (complex)		rhombic prism	25	2	1	80	Olympus CKX41	Hugo Moreno	100
14	AmT-nHW-nK-2	Bacillariophyta	Bacillariophyceae	Bacillariales		indet.	20-40 µm	rhombic prism	25	2	5	400	Olympus CKX41	Hugo Moreno	100
14	AmT-nHW-nK-2	Bacillariophyta	Coscinodiscophyceae	Leptocylindrales	Leptocylindrus	danicus		cylinder	25	2	1	80	Olympus CKX41	Hugo Moreno	100
14	AmT-nHW-nK-2	Bacillariophyta	Coscinodiscophyceae	Leptocylindrales	Leptocylindrus	minimus		cylinder	25	2	4	320	Olympus CKX41	Hugo Moreno	100
14	AmT-nHW-nK-2	Chlorophyta	Chlorodendrophyceae	Chlorodendrales	Pachysphaera	sp.		sphere	2.973	80.72	2	54302.1	Olympus CKX41	Hugo Moreno	400
14	AmT-nHW-nK-2	Ciliophora				indet.	20 µm	spheroid (prolate)	25	2	7	560	Olympus CKX41	Hugo Moreno	100
14	AmT-nHW-nK-2	Ciliophora				indet.	30 µm	spheroid (prolate)	25	2	5	400	Olympus CKX41	Hugo Moreno	100
14	AmT-nHW-nK-2	Ciliophora				indet.	20 µm	sphere	25	2	1	80	Olympus CKX41	Hugo Moreno	100
14	AmT-nHW-nK-2	Cryptophyta	Cryptophyceae	Pyrenomonadales	Hemiselmis	sp.		cone with half sphere	2.973	80.72	3	81453.1	Olympus CKX41	Hugo Moreno	400
14	AmT-nHW-nK-2	Cryptophyta	Cryptophyceae	Pyrenomonadales	Plagioselmis	sp.		cone with half sphere	2.973	80.72	2	54302.1	Olympus CKX41	Hugo Moreno	400
14	AmT-nHW-nK-2	Cyanobacteria	Cyanophyceae	Chroococcales	Woronichinia	compacta		spheroid (prolate)	25	2	1	80	Olympus CKX41	Hugo Moreno	100
14	AmT-nHW-nK-2	Cyanobacteria	Cyanophyceae	Oscillatoriales	Oscillatoria	sp.		cylinder	25	2	8	640	Olympus CKX41	Hugo Moreno	100
14	AmT-nHW-nK-2	Dinophyta	Dinophyceae	Prorocentrales	Prorocentrum	micans		ellipsoid	25	2	2	160	Olympus CKX41	Hugo Moreno	100
14	AmT-nHW-nK-2	Dinophyta	Dinophyceae	Prorocentrales	Prorocentrum	minimum		ellipsoid	25	2	5	400	Olympus CKX41	Hugo Moreno	100
14	AmT-nHW-nK-2	Telonemia	Telonemea	Telonemida	Telonema	sp.		cone with half sphere	2.973	80.72	8	217208	Olympus CKX41	Hugo Moreno	400
14	AmT-nHW-nK-2										998	1.70804e+07
15	AmT-nHW-nK-3	"Flagellata"				indet.	5x10 µm	spheroid (prolate)	2.973	80.72	2	54302.1	Olympus CKX41	Hugo Moreno	400
15	AmT-nHW-nK-3	"Flagellata"				indet.	5x7 µm	spheroid (prolate)	2.973	80.72	2	54302.1	Olympus CKX41	Hugo Moreno	400
15	AmT-nHW-nK-3	"Flagellata"				indet.	3 µm	sphere	2.973	80.72	179	4.86003e+06	Olympus CKX41	Hugo Moreno	400
15	AmT-nHW-nK-3	"Flagellata"				indet.	5 µm	sphere	2.973	80.72	77	2.09063e+06	Olympus CKX41	Hugo Moreno	400
15	AmT-nHW-nK-3	"Flagellata"				indet.	7 µm	sphere	2.973	80.72	3	81453.1	Olympus CKX41	Hugo Moreno	400
15	AmT-nHW-nK-3	Bacillariophyta	Bacillariophyceae	Bacillariales	Cylindrotheca	closterium		spindle	25	2	595	47600	Olympus CKX41	Hugo Moreno	100
15	AmT-nHW-nK-3	Bacillariophyta	Bacillariophyceae	Bacillariales	Pseudo-nitzschia	seriata (complex)		rhombic prism	25	2	1	80	Olympus CKX41	Hugo Moreno	100
15	AmT-nHW-nK-3	Bacillariophyta	Bacillariophyceae	Bacillariales		indet.	20-40 µm	rhombic prism	25	2	8	640	Olympus CKX41	Hugo Moreno	100
15	AmT-nHW-nK-3	Bacillariophyta	Bacillariophyceae	Naviculales	Gyrosigma / Pleurosigma	sp.		elliptic cylinder	25	2	2	160	Olympus CKX41	Hugo Moreno	100
15	AmT-nHW-nK-3	Bacillariophyta	Coscinodiscophyceae	Leptocylindrales	Leptocylindrus	danicus		cylinder	25	2	11	880	Olympus CKX41	Hugo Moreno	100
15	AmT-nHW-nK-3	Bacillariophyta	Coscinodiscophyceae	Leptocylindrales	Leptocylindrus	minimus		cylinder	25	2	5	400	Olympus CKX41	Hugo Moreno	100
15	AmT-nHW-nK-3	Ciliophora	Ciliatea	Oligotrichida	Laboea	strobila		cone	25	1	1	40	Olympus CKX41	Hugo Moreno	100
15	AmT-nHW-nK-3	Ciliophora	Litostomatea	Cyclotrichiida	Myrionecta	rubra		spheroid (prolate)	25	2	3	240	Olympus CKX41	Hugo Moreno	100
15	AmT-nHW-nK-3	Ciliophora	Spirotrichea	Tintinnida		indet.		cone	25	1	3	120	Olympus CKX41	Hugo Moreno	100
15	AmT-nHW-nK-3	Ciliophora			Strobilidium / Strombidium	sp.		sphere	25	2	35	2800	Olympus CKX41	Hugo Moreno	100
15	AmT-nHW-nK-3	Ciliophora				indet.	20 µm	spheroid (prolate)	25	2	98	7840	Olympus CKX41	Hugo Moreno	100
15	AmT-nHW-nK-3	Ciliophora				indet.	30 µm	spheroid (prolate)	25	2	17	1360	Olympus CKX41	Hugo Moreno	100
15	AmT-nHW-nK-3	Ciliophora				indet.	40 µm	spheroid (prolate)	25	2	1	80	Olympus CKX41	Hugo Moreno	100
15	AmT-nHW-nK-3	Ciliophora				indet.	20 µm	sphere	25	2	4	320	Olympus CKX41	Hugo Moreno	100
15	AmT-nHW-nK-3	Ciliophora				indet.	30 µm	sphere	25	2	11	880	Olympus CKX41	Hugo Moreno	100
15	AmT-nHW-nK-3	Cryptophyta	Cryptophyceae	Pyrenomonadales	Hemiselmis	sp.		cone with half sphere	2.973	80.72	3	81453.1	Olympus CKX41	Hugo Moreno	400
15	AmT-nHW-nK-3	Cyanobacteria	Cyanophyceae	Chroococcales	Woronichinia	compacta		spheroid (prolate)	25	2	2	160	Olympus CKX41	Hugo Moreno	100
15	AmT-nHW-nK-3	Dinophyta	Dinophyceae	Gymnodiniales	Katodinium	glaucum		spindle	25	2	3	240	Olympus CKX41	Hugo Moreno	100
15	AmT-nHW-nK-3	Dinophyta	Dinophyceae	Prorocentrales	Prorocentrum	micans		ellipsoid	25	2	13	1040	Olympus CKX41	Hugo Moreno	100
15	AmT-nHW-nK-3	Dinophyta	Dinophyceae	Prorocentrales	Prorocentrum	minimum		ellipsoid	25	2	18	1440	Olympus CKX41	Hugo Moreno	100
15	AmT-nHW-nK-3	Euglenozoa	Euglenophyceae	Eutreptiales	Eutreptiella	sp.		spheroid (prolate)	25	2	1	80	Olympus CKX41	Hugo Moreno	100
15	AmT-nHW-nK-3	Haptophyta	Coccolithophyceae (Prymnesiophyceae)	Phaeocystales	Phaeocystis	globosa		sphere	25	2	120	9600	Olympus CKX41	Hugo Moreno	100
15	AmT-nHW-nK-3										1218	7.29817e+06
16	AmT-nHW-nK-4	"Flagellata"				indet.	3 µm	sphere	2.973	80.72	254	6.89636e+06	Olympus CKX41	Hugo Moreno	400
16	AmT-nHW-nK-4	"Flagellata"				indet.	5 µm	sphere	2.973	80.72	82	2.22638e+06	Olympus CKX41	Hugo Moreno	400
16	AmT-nHW-nK-4	"Flagellata"				indet.	7 µm	sphere	2.973	80.72	3	81453.1	Olympus CKX41	Hugo Moreno	400
16	AmT-nHW-nK-4	Bacillariophyta	Bacillariophyceae	Bacillariales	Cylindrotheca	closterium		spindle	25	2	846	67680	Olympus CKX41	Hugo Moreno	100
16	AmT-nHW-nK-4	Bacillariophyta	Bacillariophyceae	Bacillariales	Pseudo-nitzschia	seriata (complex)		rhombic prism	25	2	1	80	Olympus CKX41	Hugo Moreno	100
16	AmT-nHW-nK-4	Bacillariophyta	Bacillariophyceae	Bacillariales		indet.	20-40 µm	rhombic prism	25	2	14	1120	Olympus CKX41	Hugo Moreno	100
16	AmT-nHW-nK-4	Bacillariophyta	Bacillariophyceae	Naviculales	Gyrosigma / Pleurosigma	sp.		elliptic cylinder	25	1	2	80	Olympus CKX41	Hugo Moreno	100
16	AmT-nHW-nK-4	Bacillariophyta	Coscinodiscophyceae	Leptocylindrales	Leptocylindrus	danicus		cylinder	25	2	28	2240	Olympus CKX41	Hugo Moreno	100
16	AmT-nHW-nK-4	Bacillariophyta	Coscinodiscophyceae	Leptocylindrales	Leptocylindrus	minimus		cylinder	25	2	122	9760	Olympus CKX41	Hugo Moreno	100
16	AmT-nHW-nK-4	Bacillariophyta	Coscinodiscophyceae	Rhizosoleniales	Guinardia	delicatula		cylinder	25	2	1	80	Olympus CKX41	Hugo Moreno	100
16	AmT-nHW-nK-4	Ciliophora	Ciliatea	Oligotrichida	Laboea	strobila		cone	25	1	3	120	Olympus CKX41	Hugo Moreno	100
16	AmT-nHW-nK-4	Ciliophora	Litostomatea	Cyclotrichiida	Myrionecta	rubra		spheroid (prolate)	25	2	3	240	Olympus CKX41	Hugo Moreno	100
16	AmT-nHW-nK-4	Ciliophora	Oligotrichea	Choreotrichida	Leegardiella	sol		sphere	25	1	1	40	Olympus CKX41	Hugo Moreno	100
16	AmT-nHW-nK-4	Ciliophora	Oligotrichea	Choreotrichida	Strombidinopsis	sp.		cone	25	1	1	40	Olympus CKX41	Hugo Moreno	100
16	AmT-nHW-nK-4	Ciliophora	Spirotrichea	Tintinnida		indet.		cone	25	1	2	80	Olympus CKX41	Hugo Moreno	100
16	AmT-nHW-nK-4	Ciliophora			Strobilidium / Strombidium	sp.		sphere	25	2	12	960	Olympus CKX41	Hugo Moreno	100
16	AmT-nHW-nK-4	Ciliophora				indet.	20 µm	spheroid (prolate)	25	2	70	5600	Olympus CKX41	Hugo Moreno	100
16	AmT-nHW-nK-4	Ciliophora				indet.	30 µm	spheroid (prolate)	25	2	8	640	Olympus CKX41	Hugo Moreno	100
16	AmT-nHW-nK-4	Ciliophora				indet.	20 µm	sphere	25	2	1	80	Olympus CKX41	Hugo Moreno	100
16	AmT-nHW-nK-4	Ciliophora				indet.	30 µm	sphere	25	2	5	400	Olympus CKX41	Hugo Moreno	100
16	AmT-nHW-nK-4	Cryptophyta	Cryptophyceae	Pyrenomonadales	Hemiselmis	sp.		cone with half sphere	2.973	80.72	4	108604	Olympus CKX41	Hugo Moreno	400
16	AmT-nHW-nK-4	Cyanobacteria	Cyanophyceae	Chroococcales	Woronichinia	compacta		spheroid (prolate)	25	2	1	80	Olympus CKX41	Hugo Moreno	100
16	AmT-nHW-nK-4	Dinophyta	Dinophyceae	Gymnodiniales		indet.	>30 µm	ellipsoid	25	2	1	80	Olympus CKX41	Hugo Moreno	100
16	AmT-nHW-nK-4	Dinophyta	Dinophyceae	Prorocentrales	Prorocentrum	micans		ellipsoid	25	2	6	480	Olympus CKX41	Hugo Moreno	100
16	AmT-nHW-nK-4	Dinophyta	Dinophyceae	Prorocentrales	Prorocentrum	minimum		ellipsoid	25	2	23	1840	Olympus CKX41	Hugo Moreno	100
16	AmT-nHW-nK-4	Euglenozoa	Euglenophyceae	Eutreptiales	Eutreptiella	sp.		spheroid (prolate)	25	2	1	80	Olympus CKX41	Hugo Moreno	100
16	AmT-nHW-nK-4	Telonemia	Telonemea	Telonemida	Telonema	sp.		cone with half sphere	2.973	80.72	2	54302.1	Olympus CKX41	Hugo Moreno	400
16	AmT-nHW-nK-4										1497	9.4589e+06
17	ElT-HW-K-1	"Flagellata"				indet.	3 µm	sphere	2.973	80.72	314	8.52542e+06	Olympus CKX41	Hugo Moreno	400
17	ElT-HW-K-1	"Flagellata"				indet.	5 µm	sphere	2.973	80.72	96	2.6065e+06	Olympus CKX41	Hugo Moreno	400
17	ElT-HW-K-1	"Flagellata"				indet.	7 µm	sphere	2.973	80.72	1	27151	Olympus CKX41	Hugo Moreno	400
17	ElT-HW-K-1	Bacillariophyta	Bacillariophyceae	Bacillariales	Cylindrotheca	closterium		spindle	25	1	280	11200	Olympus CKX41	Hugo Moreno	100
17	ElT-HW-K-1	Bacillariophyta	Bacillariophyceae	Bacillariales		indet.	20-40 µm	rhombic prism	25	1	24	960	Olympus CKX41	Hugo Moreno	100
17	ElT-HW-K-1	Bacillariophyta	Bacillariophyceae	Naviculales	Gyrosigma / Pleurosigma	sp.		elliptic cylinder	25	1	2	80	Olympus CKX41	Hugo Moreno	100
17	ElT-HW-K-1	Ciliophora			Strobilidium / Strombidium	sp.		sphere	25	1	2	80	Olympus CKX41	Hugo Moreno	100
17	ElT-HW-K-1	Ciliophora				indet.	20 µm	sphere	25	1	2	80	Olympus CKX41	Hugo Moreno	100
17	ElT-HW-K-1	Ciliophora				indet.	30 µm	sphere	25	1	2	80	Olympus CKX41	Hugo Moreno	100
17	ElT-HW-K-1	Dinophyta	Dinophyceae	Prorocentrales	Prorocentrum	micans		ellipsoid	25	1	4	160	Olympus CKX41	Hugo Moreno	100
17	ElT-HW-K-1	Dinophyta	Dinophyceae	Prorocentrales	Prorocentrum	minimum		ellipsoid	25	1	8	320	Olympus CKX41	Hugo Moreno	100
17	ElT-HW-K-1	Telonemia	Telonemea	Telonemida	Telonema	sp.		cone with half sphere	2.973	80.72	16	434416	Olympus CKX41	Hugo Moreno	400
17	ElT-HW-K-1										751	1.16064e+07
18	ElT-HW-K-2	"Flagellata"				indet.	3 µm	sphere	2.973	80.72	230	6.24474e+06	Olympus CKX41	Hugo Moreno	400
18	ElT-HW-K-2	"Flagellata"				indet.	5 µm	sphere	2.973	80.72	52	1.41185e+06	Olympus CKX41	Hugo Moreno	400
18	ElT-HW-K-2	Bacillariophyta	Bacillariophyceae	Bacillariales	Cylindrotheca	closterium		spindle	25	1	228	9120	Olympus CKX41	Hugo Moreno	100
18	ElT-HW-K-2	Bacillariophyta	Bacillariophyceae	Bacillariales		indet.	20-40 µm	rhombic prism	25	1	16	640	Olympus CKX41	Hugo Moreno	100
18	ElT-HW-K-2	Bacillariophyta	Bacillariophyceae	Naviculales	Gyrosigma / Pleurosigma	sp.		elliptic cylinder	25	1	1	40	Olympus CKX41	Hugo Moreno	100
18	ElT-HW-K-2	Dinophyta	Dinophyceae	Prorocentrales	Prorocentrum	micans		ellipsoid	25	1	2	80	Olympus CKX41	Hugo Moreno	100
18	ElT-HW-K-2	Dinophyta	Dinophyceae	Prorocentrales	Prorocentrum	minimum		ellipsoid	25	1	26	1040	Olympus CKX41	Hugo Moreno	100
18	ElT-HW-K-2	Telonemia	Telonemea	Telonemida	Telonema	sp.		cone with half sphere	2.973	80.72	4	108604	Olympus CKX41	Hugo Moreno	400
18	ElT-HW-K-2										559	7.77611e+06
19	ElT-HW-K-3	"Flagellata"				indet.	3 µm	sphere	2.973	80.72	168	4.56137e+06	Olympus CKX41	Hugo Moreno	400
19	ElT-HW-K-3	"Flagellata"				indet.	5 µm	sphere	2.973	80.72	30	814531	Olympus CKX41	Hugo Moreno	400
19	ElT-HW-K-3	Bacillariophyta	Bacillariophyceae	Bacillariales	Cylindrotheca	closterium		spindle	25	2	439	35120	Olympus CKX41	Hugo Moreno	100
19	ElT-HW-K-3	Bacillariophyta	Bacillariophyceae	Bacillariales		indet.	20-40 µm	rhombic prism	25	2	1	80	Olympus CKX41	Hugo Moreno	100
19	ElT-HW-K-3	Cyanobacteria	Cyanophyceae	Oscillatoriales	Oscillatoria	sp.		cylinder	25	2	35	2800	Olympus CKX41	Hugo Moreno	100
19	ElT-HW-K-3	Dinophyta	Dinophyceae	Prorocentrales	Prorocentrum	micans		ellipsoid	25	2	3	240	Olympus CKX41	Hugo Moreno	100
19	ElT-HW-K-3	Dinophyta	Dinophyceae	Prorocentrales	Prorocentrum	minimum		ellipsoid	25	2	2	160	Olympus CKX41	Hugo Moreno	100
19	ElT-HW-K-3										678	5.4143e+06
20	ElT-HW-K-4	"Flagellata"				indet.	3 µm	sphere	2.973	80.72	216	5.86462e+06	Olympus CKX41	Hugo Moreno	400
20	ElT-HW-K-4	"Flagellata"				indet.	5 µm	sphere	2.973	80.72	52	1.41185e+06	Olympus CKX41	Hugo Moreno	400
20	ElT-HW-K-4	Bacillariophyta	Bacillariophyceae	Bacillariales	Cylindrotheca	closterium		spindle	25	2	351	28080	Olympus CKX41	Hugo Moreno	100
20	ElT-HW-K-4	Bacillariophyta	Bacillariophyceae	Bacillariales		indet.	20-40 µm	rhombic prism	25	2	2	160	Olympus CKX41	Hugo Moreno	100
20	ElT-HW-K-4	Cyanobacteria	Cyanophyceae	Chroococcales	Woronichinia	compacta		spheroid (prolate)	25	2	1	80	Olympus CKX41	Hugo Moreno	100
20	ElT-HW-K-4	Dinophyta	Dinophyceae	Prorocentrales	Prorocentrum	micans		ellipsoid	25	2	1	80	Olympus CKX41	Hugo Moreno	100
20	ElT-HW-K-4	Dinophyta	Dinophyceae	Prorocentrales	Prorocentrum	minimum		ellipsoid	25	2	2	160	Olympus CKX41	Hugo Moreno	100
20	ElT-HW-K-4	Telonemia	Telonemea	Telonemida	Telonema	sp.		cone with half sphere	2.973	80.72	6	162906	Olympus CKX41	Hugo Moreno	400
20	ElT-HW-K-4										631	7.46794e+06
21	ElT-HW-nK-1	"Flagellata"				indet.	5x7 µm	spheroid (prolate)	2.973	80.72	1	27151	Olympus CKX41	Hugo Moreno	400
21	ElT-HW-nK-1	"Flagellata"				indet.	3 µm	sphere	2.973	80.72	130	3.52963e+06	Olympus CKX41	Hugo Moreno	400
21	ElT-HW-nK-1	"Flagellata"				indet.	5 µm	sphere	2.973	80.72	110	2.98661e+06	Olympus CKX41	Hugo Moreno	400
21	ElT-HW-nK-1	"Flagellata"				indet.	7 µm	sphere	2.973	80.72	1	27151	Olympus CKX41	Hugo Moreno	400
21	ElT-HW-nK-1	Bacillariophyta	Bacillariophyceae	Bacillariales	Cylindrotheca	closterium		spindle	25	2	484	38720	Olympus CKX41	Hugo Moreno	100
21	ElT-HW-nK-1	Bacillariophyta	Bacillariophyceae	Bacillariales	Pseudo-nitzschia	seriata (complex)		rhombic prism	25	2	2	160	Olympus CKX41	Hugo Moreno	100
21	ElT-HW-nK-1	Bacillariophyta	Bacillariophyceae	Bacillariales		indet.	20-40 µm	rhombic prism	25	2	19	1520	Olympus CKX41	Hugo Moreno	100
21	ElT-HW-nK-1	Bacillariophyta	Bacillariophyceae	Naviculales	Gyrosigma / Pleurosigma	sp.		elliptic cylinder	25	1	1	40	Olympus CKX41	Hugo Moreno	100
21	ElT-HW-nK-1	Bacillariophyta	Coscinodiscophyceae	Biddulphiales	Biddulphia	alternans		triangular prism (equilateral)	25	1	1	40	Olympus CKX41	Hugo Moreno	100
21	ElT-HW-nK-1	Bacillariophyta	Coscinodiscophyceae	Chaetocerotales	Chaetoceros	danicus		elliptic cylinder	25	2	1	80	Olympus CKX41	Hugo Moreno	100
21	ElT-HW-nK-1	Bacillariophyta	Coscinodiscophyceae	Leptocylindrales	Leptocylindrus	danicus		cylinder	25	2	3	240	Olympus CKX41	Hugo Moreno	100
21	ElT-HW-nK-1	Bacillariophyta	Coscinodiscophyceae	Leptocylindrales	Leptocylindrus	minimus		cylinder	25	2	20	1600	Olympus CKX41	Hugo Moreno	100
21	ElT-HW-nK-1	Bacillariophyta	Coscinodiscophyceae	Thalassiosirales	Thalassiosira	sp.	20-40 µm	cylinder	25	2	1	80	Olympus CKX41	Hugo Moreno	100
21	ElT-HW-nK-1	Chlorophyta	Pyramimonadophyceae	Pyramimonadales	Pyramimonas	sp.		spheroid (prolate)	2.973	80.72	1	27151	Olympus CKX41	Hugo Moreno	400
21	ElT-HW-nK-1	Ciliophora	Oligotrichea	Choreotrichida	Leegardiella	sol		sphere	25	1	1	40	Olympus CKX41	Hugo Moreno	100
21	ElT-HW-nK-1	Ciliophora			Strobilidium / Strombidium	sp.		sphere	25	2	21	1680	Olympus CKX41	Hugo Moreno	100
21	ElT-HW-nK-1	Ciliophora				indet.	20 µm	spheroid (prolate)	25	2	2	160	Olympus CKX41	Hugo Moreno	100
21	ElT-HW-nK-1	Ciliophora				indet.	30 µm	spheroid (prolate)	25	2	5	400	Olympus CKX41	Hugo Moreno	100
21	ElT-HW-nK-1	Cryptophyta	Cryptophyceae	Pyrenomonadales	Hemiselmis	sp.		cone with half sphere	2.973	80.72	1	27151	Olympus CKX41	Hugo Moreno	400
21	ElT-HW-nK-1	Cyanobacteria	Cyanophyceae	Chroococcales	Woronichinia	compacta		spheroid (prolate)	25	2	1	80	Olympus CKX41	Hugo Moreno	100
21	ElT-HW-nK-1	Dinophyta	Dinophyceae	Gymnodiniales		indet.	>30 µm	ellipsoid	25	2	1	80	Olympus CKX41	Hugo Moreno	100
21	ElT-HW-nK-1	Dinophyta	Dinophyceae	Prorocentrales	Prorocentrum	micans		ellipsoid	25	1	1	40	Olympus CKX41	Hugo Moreno	100
21	ElT-HW-nK-1	Dinophyta	Dinophyceae	Prorocentrales	Prorocentrum	minimum		ellipsoid	25	2	7	560	Olympus CKX41	Hugo Moreno	100
21	ElT-HW-nK-1	Telonemia	Telonemea	Telonemida	Telonema	sp.		cone with half sphere	2.973	80.72	8	217208	Olympus CKX41	Hugo Moreno	400
21	ElT-HW-nK-1										823	6.88758e+06
22	ElT-HW-nK-2	"Flagellata"				indet.	5x7 µm	spheroid (prolate)	2.973	80.72	1	27151	Olympus CKX41	Hugo Moreno	400
22	ElT-HW-nK-2	"Flagellata"				indet.	3 µm	sphere	2.973	80.72	314	8.52542e+06	Olympus CKX41	Hugo Moreno	400
22	ElT-HW-nK-2	"Flagellata"				indet.	5 µm	sphere	2.973	80.72	146	3.96405e+06	Olympus CKX41	Hugo Moreno	400
22	ElT-HW-nK-2	"Flagellata"				indet.	7 µm	sphere	2.973	80.72	2	54302.1	Olympus CKX41	Hugo Moreno	400
22	ElT-HW-nK-2	Bacillariophyta	Bacillariophyceae	Bacillariales	Cylindrotheca	closterium		spindle	25	2	311	24880	Olympus CKX41	Hugo Moreno	100
22	ElT-HW-nK-2	Bacillariophyta	Bacillariophyceae	Bacillariales	Pseudo-nitzschia	seriata (complex)		rhombic prism	25	2	2	160	Olympus CKX41	Hugo Moreno	100
22	ElT-HW-nK-2	Bacillariophyta	Bacillariophyceae	Bacillariales		indet.	20-40 µm	rhombic prism	25	2	8	640	Olympus CKX41	Hugo Moreno	100
22	ElT-HW-nK-2	Bacillariophyta	Bacillariophyceae	Bacillariales		indet.	60-80 µm	rhombic prism	25	1	1	40	Olympus CKX41	Hugo Moreno	100
22	ElT-HW-nK-2	Bacillariophyta	Bacillariophyceae	Naviculales	Gyrosigma / Pleurosigma	sp.		elliptic cylinder	25	1	1	40	Olympus CKX41	Hugo Moreno	100
22	ElT-HW-nK-2	Bacillariophyta	Coscinodiscophyceae	Leptocylindrales	Leptocylindrus	danicus		cylinder	25	2	7	560	Olympus CKX41	Hugo Moreno	100
22	ElT-HW-nK-2	Bacillariophyta	Coscinodiscophyceae	Leptocylindrales	Leptocylindrus	minimus		cylinder	25	2	28	2240	Olympus CKX41	Hugo Moreno	100
22	ElT-HW-nK-2	Chlorophyta	Chlorodendrophyceae	Chlorodendrales	Pachysphaera	sp.		sphere	2.973	80.72	7	190057	Olympus CKX41	Hugo Moreno	400
22	ElT-HW-nK-2	Chlorophyta	Pyramimonadophyceae	Pyramimonadales	Pyramimonas	sp.		spheroid (prolate)	2.973	80.72	1	27151	Olympus CKX41	Hugo Moreno	400
22	ElT-HW-nK-2	Ciliophora	Oligotrichea	Choreotrichida	Leegardiella	sol		sphere	25	1	1	40	Olympus CKX41	Hugo Moreno	100
22	ElT-HW-nK-2	Ciliophora			Strobilidium / Strombidium	sp.		sphere	25	2	8	640	Olympus CKX41	Hugo Moreno	100
22	ElT-HW-nK-2	Ciliophora				indet.	20 µm	spheroid (prolate)	25	2	24	1920	Olympus CKX41	Hugo Moreno	100
22	ElT-HW-nK-2	Ciliophora				indet.	30 µm	spheroid (prolate)	25	2	6	480	Olympus CKX41	Hugo Moreno	100
22	ElT-HW-nK-2	Ciliophora				indet.	50 µm	sphere	25	1	1	40	Olympus CKX41	Hugo Moreno	100
22	ElT-HW-nK-2	Cryptophyta	Cryptophyceae	Pyrenomonadales	Hemiselmis	sp.		cone with half sphere	2.973	80.72	1	27151	Olympus CKX41	Hugo Moreno	400
22	ElT-HW-nK-2	Cyanobacteria	Cyanophyceae	Chroococcales	Woronichinia	compacta		spheroid (prolate)	25	2	1	80	Olympus CKX41	Hugo Moreno	100
22	ElT-HW-nK-2	Dinophyta	Dinophyceae	Prorocentrales	Prorocentrum	micans		ellipsoid	25	2	7	560	Olympus CKX41	Hugo Moreno	100
22	ElT-HW-nK-2	Dinophyta	Dinophyceae	Prorocentrales	Prorocentrum	minimum		ellipsoid	25	2	31	2480	Olympus CKX41	Hugo Moreno	100
22	ElT-HW-nK-2										909	1.28501e+07
23	ElT-HW-nK-3	"Flagellata"				indet.	3 µm	sphere	2.973	80.72	234	6.35334e+06	Olympus CKX41	Hugo Moreno	400
23	ElT-HW-nK-3	"Flagellata"				indet.	5 µm	sphere	2.973	80.72	130	3.52963e+06	Olympus CKX41	Hugo Moreno	400
23	ElT-HW-nK-3	"Flagellata"				indet.	7 µm	sphere	2.973	80.72	1	27151	Olympus CKX41	Hugo Moreno	400
23	ElT-HW-nK-3	Bacillariophyta	Bacillariophyceae	Bacillariales	Cylindrotheca	closterium		spindle	25	2	1366	109280	Olympus CKX41	Hugo Moreno	100
23	ElT-HW-nK-3	Bacillariophyta	Bacillariophyceae	Bacillariales		indet.	20-40 µm	rhombic prism	25	2	1	80	Olympus CKX41	Hugo Moreno	100
23	ElT-HW-nK-3	Bacillariophyta	Bacillariophyceae	Naviculales	Gyrosigma / Pleurosigma	sp.		elliptic cylinder	25	1	1	40	Olympus CKX41	Hugo Moreno	100
23	ElT-HW-nK-3	Bacillariophyta	Coscinodiscophyceae	Leptocylindrales	Leptocylindrus	danicus		cylinder	25	2	4	320	Olympus CKX41	Hugo Moreno	100
23	ElT-HW-nK-3	Bacillariophyta	Coscinodiscophyceae	Leptocylindrales	Leptocylindrus	minimus		cylinder	25	2	10	800	Olympus CKX41	Hugo Moreno	100
23	ElT-HW-nK-3	Bacillariophyta	Fragilariophyceae	Thalassionematales	Thalassionema	nitzschioides		cuboid	25	2	2	160	Olympus CKX41	Hugo Moreno	100
23	ElT-HW-nK-3	Ciliophora			Strobilidium / Strombidium	sp.		sphere	25	2	7	560	Olympus CKX41	Hugo Moreno	100
23	ElT-HW-nK-3	Ciliophora				indet.	20 µm	spheroid (prolate)	25	2	2	160	Olympus CKX41	Hugo Moreno	100
23	ElT-HW-nK-3	Ciliophora				indet.	20 µm	sphere	25	2	1	80	Olympus CKX41	Hugo Moreno	100
23	ElT-HW-nK-3	Ciliophora				indet.	30 µm	sphere	25	2	2	160	Olympus CKX41	Hugo Moreno	100
23	ElT-HW-nK-3	Cryptophyta	Cryptophyceae	Pyrenomonadales	Hemiselmis	sp.		cone with half sphere	2.973	80.72	2	54302.1	Olympus CKX41	Hugo Moreno	400
23	ElT-HW-nK-3	Dinophyta	Dinophyceae	Gymnodiniales		indet.	15-30 µm	ellipsoid	25	2	1	80	Olympus CKX41	Hugo Moreno	100
23	ElT-HW-nK-3	Dinophyta	Dinophyceae	Prorocentrales	Prorocentrum	micans		ellipsoid	25	2	1	80	Olympus CKX41	Hugo Moreno	100
23	ElT-HW-nK-3	Dinophyta	Dinophyceae	Prorocentrales	Prorocentrum	minimum		ellipsoid	25	2	6	480	Olympus CKX41	Hugo Moreno	100
23	ElT-HW-nK-3	Dinophyta	Dinophyceae			indet.		ellipsoid	2.973	80.72	1	27151	Olympus CKX41	Hugo Moreno	400
23	ElT-HW-nK-3										1772	1.01039e+07
24	ElT-HW-nK-4	"Flagellata"				indet.	3 µm	sphere	2.973	80.72	246	6.67915e+06	Olympus CKX41	Hugo Moreno	400
24	ElT-HW-nK-4	"Flagellata"				indet.	5 µm	sphere	2.973	80.72	144	3.90975e+06	Olympus CKX41	Hugo Moreno	400
24	ElT-HW-nK-4	"Flagellata"				indet.	7 µm	sphere	2.973	80.72	2	54302.1	Olympus CKX41	Hugo Moreno	400
24	ElT-HW-nK-4	Bacillariophyta	Bacillariophyceae	Bacillariales	Cylindrotheca	closterium		spindle	25	2	786	62880	Olympus CKX41	Hugo Moreno	100
24	ElT-HW-nK-4	Bacillariophyta	Bacillariophyceae	Bacillariales	Pseudo-nitzschia	seriata (complex)		rhombic prism	25	2	1	80	Olympus CKX41	Hugo Moreno	100
24	ElT-HW-nK-4	Bacillariophyta	Bacillariophyceae	Bacillariales		indet.	20-40 µm	rhombic prism	25	2	4	320	Olympus CKX41	Hugo Moreno	100
24	ElT-HW-nK-4	Bacillariophyta	Coscinodiscophyceae	Leptocylindrales	Leptocylindrus	danicus		cylinder	25	2	2	160	Olympus CKX41	Hugo Moreno	100
24	ElT-HW-nK-4	Bacillariophyta	Coscinodiscophyceae	Leptocylindrales	Leptocylindrus	minimus		cylinder	25	2	2	160	Olympus CKX41	Hugo Moreno	100
24	ElT-HW-nK-4	Ciliophora	Oligotrichea	Choreotrichida	Leegardiella	sol		sphere	25	1	1	40	Olympus CKX41	Hugo Moreno	100
24	ElT-HW-nK-4	Ciliophora			Strobilidium / Strombidium	sp.		sphere	25	2	11	880	Olympus CKX41	Hugo Moreno	100
24	ElT-HW-nK-4	Ciliophora				indet.	30 µm	spheroid (prolate)	25	2	1	80	Olympus CKX41	Hugo Moreno	100
24	ElT-HW-nK-4	Cryptophyta	Cryptophyceae	Pyrenomonadales	Hemiselmis	sp.		cone with half sphere	2.973	80.72	3	81453.1	Olympus CKX41	Hugo Moreno	400
24	ElT-HW-nK-4	Cyanobacteria	Cyanophyceae	Chroococcales	Woronichinia	compacta		spheroid (prolate)	25	2	2	160	Olympus CKX41	Hugo Moreno	100
24	ElT-HW-nK-4	Dinophyta	Dinophyceae	Prorocentrales	Prorocentrum	micans		ellipsoid	25	2	4	320	Olympus CKX41	Hugo Moreno	100
24	ElT-HW-nK-4	Dinophyta	Dinophyceae	Prorocentrales	Prorocentrum	minimum		ellipsoid	25	2	1	80	Olympus CKX41	Hugo Moreno	100
24	ElT-HW-nK-4	Telonemia	Telonemea	Telonemida	Telonema	sp.		cone with half sphere	2.973	80.72	2	54302.1	Olympus CKX41	Hugo Moreno	400
24	ElT-HW-nK-4										1212	1.08441e+07
25	ElT-nHW-K-1	"Flagellata"				indet.	3 µm	sphere	2.973	80.72	198	5.3759e+06	Olympus CKX41	Hugo Moreno	400
25	ElT-nHW-K-1	"Flagellata"				indet.	5 µm	sphere	2.973	80.72	56	1.52046e+06	Olympus CKX41	Hugo Moreno	400
25	ElT-nHW-K-1	"Flagellata"				indet.	7 µm	sphere	2.973	80.72	1	27151	Olympus CKX41	Hugo Moreno	400
25	ElT-nHW-K-1	Bacillariophyta	Bacillariophyceae	Bacillariales	Cylindrotheca	closterium		spindle	25	1	264	10560	Olympus CKX41	Hugo Moreno	100
25	ElT-nHW-K-1	Bacillariophyta	Bacillariophyceae	Bacillariales		indet.	20-40 µm	rhombic prism	25	1	2	80	Olympus CKX41	Hugo Moreno	100
25	ElT-nHW-K-1	Bacillariophyta	Bacillariophyceae	Naviculales	Gyrosigma / Pleurosigma	sp.		elliptic cylinder	25	1	1	40	Olympus CKX41	Hugo Moreno	100
25	ElT-nHW-K-1	Dinophyta	Dinophyceae	Prorocentrales	Prorocentrum	micans		ellipsoid	25	1	2	80	Olympus CKX41	Hugo Moreno	100
25	ElT-nHW-K-1	Dinophyta	Dinophyceae	Prorocentrales	Prorocentrum	minimum		ellipsoid	25	1	16	640	Olympus CKX41	Hugo Moreno	100
25	ElT-nHW-K-1	Telonemia	Telonemea	Telonemida	Telonema	sp.		cone with half sphere	2.973	80.72	16	434416	Olympus CKX41	Hugo Moreno	400
25	ElT-nHW-K-1										556	7.36933e+06
26	ElT-nHW-K-2	"Flagellata"				indet.	3 µm	sphere	2.973	40.36	404	5.48451e+06	Olympus CKX41	Hugo Moreno	400
26	ElT-nHW-K-2	"Flagellata"				indet.	5 µm	sphere	2.973	40.36	200	2.7151e+06	Olympus CKX41	Hugo Moreno	400
26	ElT-nHW-K-2	Bacillariophyta	Bacillariophyceae	Bacillariales	Cylindrotheca	closterium		spindle	25	2	106	8480	Olympus CKX41	Hugo Moreno	100
26	ElT-nHW-K-2	Bacillariophyta	Bacillariophyceae	Bacillariales		indet.	20-40 µm	rhombic prism	25	2	2	160	Olympus CKX41	Hugo Moreno	100
26	ElT-nHW-K-2	Ciliophora				indet.	20 µm	sphere	25	2	1	80	Olympus CKX41	Hugo Moreno	100
26	ElT-nHW-K-2	Cyanobacteria	Cyanophyceae	Chroococcales	Woronichinia	compacta		spheroid (prolate)	25	2	1	80	Olympus CKX41	Hugo Moreno	100
26	ElT-nHW-K-2	Dinophyta	Dinophyceae	Prorocentrales	Prorocentrum	micans		ellipsoid	25	2	4	320	Olympus CKX41	Hugo Moreno	100
26	ElT-nHW-K-2	Dinophyta	Dinophyceae	Prorocentrales	Prorocentrum	minimum		ellipsoid	25	2	4	320	Olympus CKX41	Hugo Moreno	100
26	ElT-nHW-K-2	Telonemia	Telonemea	Telonemida	Telonema	sp.		cone with half sphere	2.973	40.36	32	434416	Olympus CKX41	Hugo Moreno	400
26	ElT-nHW-K-2										754	8.64347e+06
27	ElT-nHW-K-3	"Flagellata"				indet.	3 µm	sphere	2.973	40.36	308	4.18126e+06	Olympus CKX41	Hugo Moreno	400
27	ElT-nHW-K-3	"Flagellata"				indet.	5 µm	sphere	2.973	40.36	140	1.90057e+06	Olympus CKX41	Hugo Moreno	400
27	ElT-nHW-K-3	Bacillariophyta	Bacillariophyceae	Bacillariales	Cylindrotheca	closterium		spindle	25	1	156	6240	Olympus CKX41	Hugo Moreno	100
27	ElT-nHW-K-3	Bacillariophyta	Bacillariophyceae	Naviculales	Gyrosigma / Pleurosigma	sp.		elliptic cylinder	25	1	1	40	Olympus CKX41	Hugo Moreno	100
27	ElT-nHW-K-3	Dinophyta	Dinophyceae	Prorocentrales	Prorocentrum	micans		ellipsoid	25	1	4	160	Olympus CKX41	Hugo Moreno	100
27	ElT-nHW-K-3	Dinophyta	Dinophyceae	Prorocentrales	Prorocentrum	minimum		ellipsoid	25	1	12	480	Olympus CKX41	Hugo Moreno	100
27	ElT-nHW-K-3	Telonemia	Telonemea	Telonemida	Telonema	sp.		cone with half sphere	2.973	40.36	16	217208	Olympus CKX41	Hugo Moreno	400
27	ElT-nHW-K-3										637	6.30596e+06
28	ElT-nHW-K-4	"Flagellata"				indet.	3 µm	sphere	2.973	80.72	178	4.83288e+06	Olympus CKX41	Hugo Moreno	400
28	ElT-nHW-K-4	"Flagellata"				indet.	5 µm	sphere	2.973	80.72	70	1.90057e+06	Olympus CKX41	Hugo Moreno	400
28	ElT-nHW-K-4	Bacillariophyta	Bacillariophyceae	Bacillariales	Cylindrotheca	closterium		spindle	25	2	184	14720	Olympus CKX41	Hugo Moreno	100
28	ElT-nHW-K-4	Bacillariophyta	Bacillariophyceae	Bacillariales		indet.	20-40 µm	rhombic prism	25	2	4	320	Olympus CKX41	Hugo Moreno	100
28	ElT-nHW-K-4	Dinophyta	Dinophyceae	Prorocentrales	Prorocentrum	micans		ellipsoid	25	2	1	80	Olympus CKX41	Hugo Moreno	100
28	ElT-nHW-K-4	Dinophyta	Dinophyceae	Prorocentrales	Prorocentrum	minimum		ellipsoid	25	2	6	480	Olympus CKX41	Hugo Moreno	100
28	ElT-nHW-K-4	Telonemia	Telonemea	Telonemida	Telonema	sp.		cone with half sphere	2.973	80.72	20	543021	Olympus CKX41	Hugo Moreno	400
28	ElT-nHW-K-4										463	7.29207e+06
29	ElT-nHW-nK-1	"Flagellata"				indet.	3 µm	sphere	2.973	80.72	390	1.05889e+07	Olympus CKX41	Hugo Moreno	400
29	ElT-nHW-nK-1	"Flagellata"				indet.	5 µm	sphere	2.973	80.72	132	3.58394e+06	Olympus CKX41	Hugo Moreno	400
29	ElT-nHW-nK-1	"Flagellata"				indet.	7 µm	sphere	2.973	80.72	3	81453.1	Olympus CKX41	Hugo Moreno	400
29	ElT-nHW-nK-1	Bacillariophyta	Bacillariophyceae	Bacillariales	Cylindrotheca	closterium		spindle	25	2	351	28080	Olympus CKX41	Hugo Moreno	100
29	ElT-nHW-nK-1	Bacillariophyta	Bacillariophyceae	Bacillariales	Pseudo-nitzschia	delicatissima		rhombic prism	25	2	1	80	Olympus CKX41	Hugo Moreno	100
29	ElT-nHW-nK-1	Bacillariophyta	Bacillariophyceae	Bacillariales		indet.	20-40 µm	rhombic prism	25	2	5	400	Olympus CKX41	Hugo Moreno	100
29	ElT-nHW-nK-1	Bacillariophyta	Coscinodiscophyceae	Leptocylindrales	Leptocylindrus	danicus		cylinder	25	2	1	80	Olympus CKX41	Hugo Moreno	100
29	ElT-nHW-nK-1	Bacillariophyta	Coscinodiscophyceae	Leptocylindrales	Leptocylindrus	minimus		cylinder	25	2	17	1360	Olympus CKX41	Hugo Moreno	100
29	ElT-nHW-nK-1	Chlorophyta	Chlorodendrophyceae	Chlorodendrales	Pachysphaera	sp.		sphere	2.973	80.72	1	27151	Olympus CKX41	Hugo Moreno	400
29	ElT-nHW-nK-1	Ciliophora	Oligotrichea	Choreotrichida	Leegardiella	sol		sphere	25	1	1	40	Olympus CKX41	Hugo Moreno	100
29	ElT-nHW-nK-1	Ciliophora			Strobilidium / Strombidium	sp.		sphere	25	2	55	4400	Olympus CKX41	Hugo Moreno	100
29	ElT-nHW-nK-1	Ciliophora				indet.	20 µm	spheroid (prolate)	25	2	19	1520	Olympus CKX41	Hugo Moreno	100
29	ElT-nHW-nK-1	Ciliophora				indet.	30 µm	spheroid (prolate)	25	2	8	640	Olympus CKX41	Hugo Moreno	100
29	ElT-nHW-nK-1	Ciliophora				indet.	20 µm	sphere	25	2	2	160	Olympus CKX41	Hugo Moreno	100
29	ElT-nHW-nK-1	Ciliophora				indet.	30 µm	sphere	25	2	6	480	Olympus CKX41	Hugo Moreno	100
29	ElT-nHW-nK-1	Cryptophyta	Cryptophyceae	Cryptomonadales	Cryptomonas	sp.		ellipsoid	25	2	1	80	Olympus CKX41	Hugo Moreno	100
29	ElT-nHW-nK-1	Cyanobacteria	Cyanophyceae	Chroococcales	Woronichinia	compacta		spheroid (prolate)	25	2	1	80	Olympus CKX41	Hugo Moreno	100
29	ElT-nHW-nK-1	Dinophyta	Dinophyceae	Gymnodiniales		indet.	15-30 µm	ellipsoid	25	2	1	80	Olympus CKX41	Hugo Moreno	100
29	ElT-nHW-nK-1	Dinophyta	Dinophyceae	Prorocentrales	Prorocentrum	micans		ellipsoid	25	2	3	240	Olympus CKX41	Hugo Moreno	100
29	ElT-nHW-nK-1	Dinophyta	Dinophyceae	Prorocentrales	Prorocentrum	minimum		ellipsoid	25	2	24	1920	Olympus CKX41	Hugo Moreno	100
29	ElT-nHW-nK-1	Ochrophyta	Chrysophyceae	Chromulinales	Dinobryon	sp.		spheroid (prolate)	2.973	80.72	1	27151	Olympus CKX41	Hugo Moreno	400
29	ElT-nHW-nK-1	Telonemia	Telonemea	Telonemida	Telonema	sp.		cone with half sphere	2.973	80.72	14	380114	Olympus CKX41	Hugo Moreno	400
29	ElT-nHW-nK-1										1037	1.47283e+07
30	ElT-nHW-nK-2	"Flagellata"				indet.	3 µm	sphere	2.973	80.72	416	1.12948e+07	Olympus CKX41	Hugo Moreno	400
30	ElT-nHW-nK-2	"Flagellata"				indet.	5 µm	sphere	2.973	80.72	142	3.85545e+06	Olympus CKX41	Hugo Moreno	400
30	ElT-nHW-nK-2	"Flagellata"				indet.	7 µm	sphere	2.973	80.72	1	27151	Olympus CKX41	Hugo Moreno	400
30	ElT-nHW-nK-2	Bacillariophyta	Bacillariophyceae	Bacillariales	Cylindrotheca	closterium		spindle	25	2	122	9760	Olympus CKX41	Hugo Moreno	100
30	ElT-nHW-nK-2	Bacillariophyta	Bacillariophyceae	Bacillariales	Pseudo-nitzschia	seriata (complex)		rhombic prism	25	2	1	80	Olympus CKX41	Hugo Moreno	100
30	ElT-nHW-nK-2	Bacillariophyta	Bacillariophyceae	Bacillariales		indet.	20-40 µm	rhombic prism	25	2	1	80	Olympus CKX41	Hugo Moreno	100
30	ElT-nHW-nK-2	Bacillariophyta	Coscinodiscophyceae	Leptocylindrales	Leptocylindrus	danicus		cylinder	25	2	4	320	Olympus CKX41	Hugo Moreno	100
30	ElT-nHW-nK-2	Bacillariophyta	Coscinodiscophyceae	Leptocylindrales	Leptocylindrus	minimus		cylinder	25	2	4	320	Olympus CKX41	Hugo Moreno	100
30	ElT-nHW-nK-2	Ciliophora			Strobilidium / Strombidium	sp.		sphere	25	2	64	5120	Olympus CKX41	Hugo Moreno	100
30	ElT-nHW-nK-2	Cryptophyta	Cryptophyceae	Pyrenomonadales	Hemiselmis	sp.		cone with half sphere	2.973	80.72	2	54302.1	Olympus CKX41	Hugo Moreno	400
30	ElT-nHW-nK-2	Cryptophyta	Cryptophyceae	Pyrenomonadales	Plagioselmis	sp.		cone with half sphere	2.973	80.72	1	27151	Olympus CKX41	Hugo Moreno	400
30	ElT-nHW-nK-2	Cyanobacteria	Cyanophyceae	Chroococcales	Woronichinia	compacta		spheroid (prolate)	25	2	2	160	Olympus CKX41	Hugo Moreno	100
30	ElT-nHW-nK-2	Dinophyta	Dinophyceae	Prorocentrales	Prorocentrum	micans		ellipsoid	25	2	3	240	Olympus CKX41	Hugo Moreno	100
30	ElT-nHW-nK-2	Dinophyta	Dinophyceae	Prorocentrales	Prorocentrum	minimum		ellipsoid	25	2	23	1840	Olympus CKX41	Hugo Moreno	100
30	ElT-nHW-nK-2	Euglenozoa	Euglenophyceae	Eutreptiales	Eutreptiella	sp.		spheroid (prolate)	25	2	1	80	Olympus CKX41	Hugo Moreno	100
30	ElT-nHW-nK-2	Telonemia	Telonemea	Telonemida	Telonema	sp.		cone with half sphere	2.973	80.72	6	162906	Olympus CKX41	Hugo Moreno	400
30	ElT-nHW-nK-2										793	1.54398e+07
31	ElT-nHW-nK-3	"Flagellata"				indet.	3 µm	sphere	2.973	80.72	280	7.60229e+06	Olympus CKX41	Hugo Moreno	400
31	ElT-nHW-nK-3	"Flagellata"				indet.	5 µm	sphere	2.973	80.72	128	3.47533e+06	Olympus CKX41	Hugo Moreno	400
31	ElT-nHW-nK-3	"Flagellata"				indet.	7 µm	sphere	2.973	80.72	1	27151	Olympus CKX41	Hugo Moreno	400
31	ElT-nHW-nK-3	Bacillariophyta	Bacillariophyceae	Bacillariales	Cylindrotheca	closterium		spindle	25	2	197	15760	Olympus CKX41	Hugo Moreno	100
31	ElT-nHW-nK-3	Bacillariophyta	Bacillariophyceae	Bacillariales		indet.	20-40 µm	rhombic prism	25	2	9	720	Olympus CKX41	Hugo Moreno	100
31	ElT-nHW-nK-3	Bacillariophyta	Coscinodiscophyceae	Chaetocerotales	Chaetoceros	danicus		elliptic cylinder	25	2	1	80	Olympus CKX41	Hugo Moreno	100
31	ElT-nHW-nK-3	Bacillariophyta	Coscinodiscophyceae	Leptocylindrales	Leptocylindrus	minimus		cylinder	25	2	2	160	Olympus CKX41	Hugo Moreno	100
31	ElT-nHW-nK-3	Chlorophyta	Chlorodendrophyceae	Chlorodendrales	Pachysphaera	sp.		sphere	2.973	80.72	2	54302.1	Olympus CKX41	Hugo Moreno	400
31	ElT-nHW-nK-3	Ciliophora	Litostomatea	Cyclotrichiida	Myrionecta	rubra		spheroid (prolate)	25	2	1	80	Olympus CKX41	Hugo Moreno	100
31	ElT-nHW-nK-3	Ciliophora			Strobilidium / Strombidium	sp.		sphere	25	2	37	2960	Olympus CKX41	Hugo Moreno	100
31	ElT-nHW-nK-3	Cryptophyta	Cryptophyceae	Pyrenomonadales	Hemiselmis	sp.		cone with half sphere	2.973	80.72	4	108604	Olympus CKX41	Hugo Moreno	400
31	ElT-nHW-nK-3	Dinophyta	Dinophyceae	Gymnodiniales		indet.	15-30 µm	ellipsoid	25	2	1	80	Olympus CKX41	Hugo Moreno	100
31	ElT-nHW-nK-3	Dinophyta	Dinophyceae	Prorocentrales	Prorocentrum	micans		ellipsoid	25	1	3	120	Olympus CKX41	Hugo Moreno	100
31	ElT-nHW-nK-3	Dinophyta	Dinophyceae	Prorocentrales	Prorocentrum	minimum		ellipsoid	25	2	21	1680	Olympus CKX41	Hugo Moreno	100
31	ElT-nHW-nK-3	Telonemia	Telonemea	Telonemida	Telonema	sp.		cone with half sphere	2.973	80.72	26	705927	Olympus CKX41	Hugo Moreno	400
31	ElT-nHW-nK-3										713	1.19952e+07
32	ElT-nHW-nK-4	"Flagellata"				indet.	5x7 µm	spheroid (prolate)	2.973	80.72	1	27151	Olympus CKX41	Hugo Moreno	400
32	ElT-nHW-nK-4	"Flagellata"				indet.	3 µm	sphere	2.973	80.72	324	8.79693e+06	Olympus CKX41	Hugo Moreno	400
32	ElT-nHW-nK-4	"Flagellata"				indet.	5 µm	sphere	2.973	80.72	174	4.72428e+06	Olympus CKX41	Hugo Moreno	400
32	ElT-nHW-nK-4	"Flagellata"				indet.	7 µm	sphere	2.973	80.72	3	81453.1	Olympus CKX41	Hugo Moreno	400
32	ElT-nHW-nK-4	Bacillariophyta	Bacillariophyceae	Bacillariales	Cylindrotheca	closterium		spindle	25	2	414	33120	Olympus CKX41	Hugo Moreno	100
32	ElT-nHW-nK-4	Bacillariophyta	Bacillariophyceae	Bacillariales		indet.	20-40 µm	rhombic prism	25	2	6	480	Olympus CKX41	Hugo Moreno	100
32	ElT-nHW-nK-4	Ciliophora			Strobilidium / Strombidium	sp.		sphere	25	2	16	1280	Olympus CKX41	Hugo Moreno	100
32	ElT-nHW-nK-4	Dinophyta	Dinophyceae	Gymnodiniales		indet.	15-30 µm	ellipsoid	25	2	1	80	Olympus CKX41	Hugo Moreno	100
32	ElT-nHW-nK-4	Dinophyta	Dinophyceae	Prorocentrales	Prorocentrum	micans		ellipsoid	25	2	2	160	Olympus CKX41	Hugo Moreno	100
32	ElT-nHW-nK-4	Dinophyta	Dinophyceae	Prorocentrales	Prorocentrum	minimum		ellipsoid	25	2	9	720	Olympus CKX41	Hugo Moreno	100
32	ElT-nHW-nK-4	Telonemia	Telonemea	Telonemida	Telonema	sp.		cone with half sphere	2.973	80.72	38	1.03174e+06	Olympus CKX41	Hugo Moreno	400
32	ElT-nHW-nK-4										988	1.46974e+07

## Sheet: List-reduced
Sample number	Identifier	Group	Class	Order	Genus	Species	Cell Abundance (cells per mL)
1	AmT-HW-K-1	"Flagellata"				indet.	3.25812e+06
1	AmT-HW-K-1	"Flagellata"				indet.	1.3304e+06
1	AmT-HW-K-1	"Flagellata"				indet.	81453.1
1	AmT-HW-K-1	Bacillariophyta	Bacillariophyceae	Bacillariales	Cylindrotheca	closterium	16240
1	AmT-HW-K-1	Bacillariophyta	Bacillariophyceae	Bacillariales		indet.	1280
1	AmT-HW-K-1	Ciliophora			Strobilidium / Strombidium	sp.	40
1	AmT-HW-K-1	Cyanobacteria	Cyanophyceae	Chroococcales	Woronichinia	compacta	40
1	AmT-HW-K-1	Dinophyta	Dinophyceae	Gymnodiniales		indet.	40
1	AmT-HW-K-1	Dinophyta	Dinophyceae	Peridiniales	Diplopsalis (group)		40
1	AmT-HW-K-1	Dinophyta	Dinophyceae	Prorocentrales	Prorocentrum	micans	480
1	AmT-HW-K-1	Dinophyta	Dinophyceae	Prorocentrales	Prorocentrum	minimum	560
1	AmT-HW-K-1	Telonemia	Telonemea	Telonemida	Telonema	sp.	217208
1	AmT-HW-K-1						4.9059e+06
2	AmT-HW-K-2	"Flagellata"				indet.	4.45277e+06
2	AmT-HW-K-2	"Flagellata"				indet.	543021
2	AmT-HW-K-2	"Flagellata"				indet.	54302.1
2	AmT-HW-K-2	Bacillariophyta	Bacillariophyceae	Bacillariales	Cylindrotheca	closterium	14080
2	AmT-HW-K-2	Bacillariophyta	Bacillariophyceae	Bacillariales		indet.	880
2	AmT-HW-K-2	Chlorophyta	Pyramimonadophyceae	Pyramimonadales	Pyramimonas	longicauda	40
2	AmT-HW-K-2	Ciliophora			Strobilidium / Strombidium	sp.	80
2	AmT-HW-K-2	Ciliophora				indet.	80
2	AmT-HW-K-2	Dinophyta	Dinophyceae	Prorocentrales	Prorocentrum	micans	480
2	AmT-HW-K-2	Dinophyta	Dinophyceae	Prorocentrales	Prorocentrum	minimum	960
2	AmT-HW-K-2	Telonemia	Telonemea	Telonemida	Telonema	sp.	570172
2	AmT-HW-K-2						5.63686e+06
3	AmT-HW-K-3	"Flagellata"				indet.	6.24474e+06
3	AmT-HW-K-3	"Flagellata"				indet.	2.00918e+06
3	AmT-HW-K-3	"Flagellata"				indet.	27151
3	AmT-HW-K-3	Bacillariophyta	Bacillariophyceae	Bacillariales	Cylindrotheca	closterium	18080
3	AmT-HW-K-3	Bacillariophyta	Bacillariophyceae	Bacillariales		indet.	1520
3	AmT-HW-K-3	Bacillariophyta	Coscinodiscophyceae	Coscinodiscales	Actinoptychus	splendens	40
3	AmT-HW-K-3	Ciliophora			Strobilidium / Strombidium	sp.	80
3	AmT-HW-K-3	Ciliophora				indet.	80
3	AmT-HW-K-3	Ciliophora				indet.	80
3	AmT-HW-K-3	Ciliophora				indet.	80
3	AmT-HW-K-3	Cyanobacteria	Cyanophyceae	Chroococcales	Woronichinia	compacta	80
3	AmT-HW-K-3	Dinophyta	Dinophyceae	Gymnodiniales		indet.	80
3	AmT-HW-K-3	Dinophyta	Dinophyceae	Prorocentrales	Prorocentrum	micans	640
3	AmT-HW-K-3	Dinophyta	Dinophyceae	Prorocentrales	Prorocentrum	minimum	320
3	AmT-HW-K-3	Dinophyta	Dinophyceae	Prorocentrales	Prorocentrum	redfieldii	80
3	AmT-HW-K-3	Telonemia	Telonemea	Telonemida	Telonema	sp.	380114
3	AmT-HW-K-3						8.68234e+06
4	AmT-HW-K-4	"Flagellata"				indet.	1.05259e+06
4	AmT-HW-K-4	"Flagellata"				indet.	116237
4	AmT-HW-K-4	"Flagellata"				indet.	3228.8
4	AmT-HW-K-4	Bacillariophyta	Bacillariophyceae	Bacillariales	Cylindrotheca	closterium	17360
4	AmT-HW-K-4	Bacillariophyta	Bacillariophyceae	Bacillariales		indet.	960
4	AmT-HW-K-4	Ciliophora				indet.	240
4	AmT-HW-K-4	Dinophyta	Dinophyceae	Prorocentrales	Prorocentrum	micans	480
4	AmT-HW-K-4	Dinophyta	Dinophyceae	Prorocentrales	Prorocentrum	minimum	320
4	AmT-HW-K-4	Telonemia	Telonemea	Telonemida	Telonema	sp.	25830.4
4	AmT-HW-K-4						1.21724e+06
5	AmT-HW-nK-1	"Flagellata"				indet.	5.59311e+06
5	AmT-HW-nK-1	"Flagellata"				indet.	2.11778e+06
5	AmT-HW-nK-1	"Flagellata"				indet.	108604
5	AmT-HW-nK-1	Bacillariophyta	Bacillariophyceae	Bacillariales	Cylindrotheca	closterium	44480
5	AmT-HW-nK-1	Bacillariophyta	Bacillariophyceae	Bacillariales	Pseudo-nitzschia	seriata (complex)	40
5	AmT-HW-nK-1	Bacillariophyta	Bacillariophyceae	Bacillariales		indet.	880
5	AmT-HW-nK-1	Bacillariophyta	Coscinodiscophyceae	Leptocylindrales	Leptocylindrus	minimus	80
5	AmT-HW-nK-1	Ciliophora			Strobilidium / Strombidium	sp.	240
5	AmT-HW-nK-1	Ciliophora				indet.	240
5	AmT-HW-nK-1	Ciliophora				indet.	240
5	AmT-HW-nK-1	Ciliophora				indet.	80
5	AmT-HW-nK-1	Ciliophora				indet.	80
5	AmT-HW-nK-1	Cryptophyta	Cryptophyceae	Cryptomonadales	Cryptomonas	sp.	160
5	AmT-HW-nK-1	Cryptophyta	Cryptophyceae	Pyrenomonadales	Plagioselmis	sp.	27151
5	AmT-HW-nK-1	Dinophyta	Dinophyceae	Gymnodiniales		indet.	80
5	AmT-HW-nK-1	Dinophyta	Dinophyceae	Gymnodiniales	Katodinium	glaucum	80
5	AmT-HW-nK-1	Dinophyta	Dinophyceae	Prorocentrales	Prorocentrum	micans	80
5	AmT-HW-nK-1	Dinophyta	Dinophyceae	Prorocentrales	Prorocentrum	minimum	240
5	AmT-HW-nK-1	Dinophyta	Dinophyceae	Prorocentrales	Prorocentrum	redfieldii	80
5	AmT-HW-nK-1	Telonemia	Telonemea	Telonemida	Telonema	sp.	380114
5	AmT-HW-nK-1						8.27384e+06
6	AmT-HW-nK-2	"Flagellata"				indet.	81453.1
6	AmT-HW-nK-2	"Flagellata"				indet.	8.90554e+06
6	AmT-HW-nK-2	"Flagellata"				indet.	1.14034e+06
6	AmT-HW-nK-2	"Flagellata"				indet.	27151
6	AmT-HW-nK-2	Bacillariophyta	Bacillariophyceae	Bacillariales	Cylindrotheca	closterium	38960
6	AmT-HW-nK-2	Bacillariophyta	Bacillariophyceae	Bacillariales	Pseudo-nitzschia	seriata (complex)	160
6	AmT-HW-nK-2	Bacillariophyta	Bacillariophyceae	Bacillariales		indet.	400
6	AmT-HW-nK-2	Bacillariophyta	Coscinodiscophyceae	Leptocylindrales	Leptocylindrus	danicus	160
6	AmT-HW-nK-2	Ciliophora	Litostomatea	Cyclotrichiida	Myrionecta	rubra	80
6	AmT-HW-nK-2	Ciliophora			Strobilidium / Strombidium	sp.	2000
6	AmT-HW-nK-2	Ciliophora				indet.	160
6	AmT-HW-nK-2	Ciliophora				indet.	80
6	AmT-HW-nK-2	Cryptophyta	Cryptophyceae	Pyrenomonadales	Hemiselmis	sp.	54302.1
6	AmT-HW-nK-2	Cyanobacteria	Cyanophyceae	Chroococcales	Woronichinia	compacta	80
6	AmT-HW-nK-2	Dinophyta	Dinophyceae	Prorocentrales	Prorocentrum	micans	320
6	AmT-HW-nK-2	Dinophyta	Dinophyceae	Prorocentrales	Prorocentrum	minimum	240
6	AmT-HW-nK-2	Telonemia	Telonemea	Telonemida	Telonema	sp.	1.03174e+06
6	AmT-HW-nK-2						1.12832e+07
7	AmT-HW-nK-3	"Flagellata"				indet.	5.91892e+06
7	AmT-HW-nK-3	"Flagellata"				indet.	2.17208e+06
7	AmT-HW-nK-3	"Flagellata"				indet.	54302.1
7	AmT-HW-nK-3	Bacillariophyta	Bacillariophyceae	Bacillariales	Cylindrotheca	closterium	26320
7	AmT-HW-nK-3	Bacillariophyta	Bacillariophyceae	Bacillariales		indet.	560
7	AmT-HW-nK-3	Chlorophyta	Pyramimonadophyceae	Pyramimonadales	Pyramimonas	sp.	27151
7	AmT-HW-nK-3	Ciliophora			Strobilidium / Strombidium	sp.	1840
7	AmT-HW-nK-3	Ciliophora				indet.	5360
7	AmT-HW-nK-3	Ciliophora				indet.	1040
7	AmT-HW-nK-3	Ciliophora				indet.	240
7	AmT-HW-nK-3	Ciliophora				indet.	80
7	AmT-HW-nK-3	Cryptophyta	Cryptophyceae	Pyrenomonadales	Hemiselmis	sp.	27151
7	AmT-HW-nK-3	Cryptophyta	Cryptophyceae	Pyrenomonadales	Plagioselmis	sp.	27151
7	AmT-HW-nK-3	Dinophyta	Dinophyceae	Gymnodiniales		indet.	80
7	AmT-HW-nK-3	Dinophyta	Dinophyceae	Prorocentrales	Prorocentrum	micans	560
7	AmT-HW-nK-3	Dinophyta	Dinophyceae	Prorocentrales	Prorocentrum	minimum	1200
7	AmT-HW-nK-3	Telonemia	Telonemea	Telonemida	Telonema	sp.	162906
7	AmT-HW-nK-3						8.42695e+06
8	AmT-HW-nK-4	"Flagellata"				indet.	27151
8	AmT-HW-nK-4	"Flagellata"				indet.	1.09147e+07
8	AmT-HW-nK-4	"Flagellata"				indet.	2.6608e+06
8	AmT-HW-nK-4	"Flagellata"				indet.	54302.1
8	AmT-HW-nK-4	Bacillariophyta	Bacillariophyceae	Bacillariales	Cylindrotheca	closterium	33520
8	AmT-HW-nK-4	Bacillariophyta	Bacillariophyceae	Bacillariales	Pseudo-nitzschia	seriata (complex)	80
8	AmT-HW-nK-4	Bacillariophyta	Bacillariophyceae	Bacillariales		indet.	880
8	AmT-HW-nK-4	Chlorophyta	Pyramimonadophyceae	Pyramimonadales	Pyramimonas	sp.	27151
8	AmT-HW-nK-4	Ciliophora			Strobilidium / Strombidium	sp.	320
8	AmT-HW-nK-4	Ciliophora				indet.	1520
8	AmT-HW-nK-4	Ciliophora				indet.	320
8	AmT-HW-nK-4	Cryptophyta	Cryptophyceae	Cryptomonadales	Cryptomonas	sp.	80
8	AmT-HW-nK-4	Cryptophyta	Cryptophyceae	Pyrenomonadales	Hemiselmis	sp.	81453.1
8	AmT-HW-nK-4	Dinophyta	Dinophyceae	Prorocentrales	Prorocentrum	micans	320
8	AmT-HW-nK-4	Dinophyta	Dinophyceae	Prorocentrales	Prorocentrum	minimum	400
8	AmT-HW-nK-4	Telonemia	Telonemea	Telonemida	Telonema	sp.	651625
8	AmT-HW-nK-4						1.44546e+07
9	AmT-nHW-K-1	"Flagellata"				indet.	7.71089e+06
9	AmT-nHW-K-1	"Flagellata"				indet.	977437
9	AmT-nHW-K-1	Bacillariophyta	Bacillariophyceae	Bacillariales	Cylindrotheca	closterium	8800
9	AmT-nHW-K-1	Bacillariophyta	Bacillariophyceae	Bacillariales		indet.	400
9	AmT-nHW-K-1	Cryptophyta	Cryptophyceae	Pyrenomonadales	Hemiselmis	sp.	27151
9	AmT-nHW-K-1	Dinophyta	Dinophyceae	Prorocentrales	Prorocentrum	micans	800
9	AmT-nHW-K-1	Dinophyta	Dinophyceae	Prorocentrales	Prorocentrum	minimum	640
9	AmT-nHW-K-1	Telonemia	Telonemea	Telonemida	Telonema	sp.	108604
9	AmT-nHW-K-1						8.83472e+06
10	AmT-nHW-K-2	"Flagellata"				indet.	4.64283e+06
10	AmT-nHW-K-2	"Flagellata"				indet.	597323
10	AmT-nHW-K-2	Bacillariophyta	Bacillariophyceae	Bacillariales	Cylindrotheca	closterium	8720
10	AmT-nHW-K-2	Bacillariophyta	Bacillariophyceae	Bacillariales		indet.	400
10	AmT-nHW-K-2	Cryptophyta	Cryptophyceae	Pyrenomonadales	Hemiselmis	sp.	27151
10	AmT-nHW-K-2	Dinophyta	Dinophyceae	Prorocentrales	Prorocentrum	micans	720
10	AmT-nHW-K-2	Dinophyta	Dinophyceae	Prorocentrales	Prorocentrum	minimum	480
10	AmT-nHW-K-2	Telonemia	Telonemea	Telonemida	Telonema	sp.	27151
10	AmT-nHW-K-2						5.30477e+06
11	AmT-nHW-K-3	"Flagellata"				indet.	5.91892e+06
11	AmT-nHW-K-3	"Flagellata"				indet.	977437
11	AmT-nHW-K-3	Bacillariophyta	Bacillariophyceae	Bacillariales	Cylindrotheca	closterium	14640
11	AmT-nHW-K-3	Bacillariophyta	Bacillariophyceae	Bacillariales		indet.	1200
11	AmT-nHW-K-3	Bacillariophyta	Bacillariophyceae	Naviculales	Gyrosigma / Pleurosigma	sp.	80
11	AmT-nHW-K-3	Dinophyta	Dinophyceae	Prorocentrales	Prorocentrum	micans	1040
11	AmT-nHW-K-3	Dinophyta	Dinophyceae	Prorocentrales	Prorocentrum	minimum	800
11	AmT-nHW-K-3						6.91412e+06
12	AmT-nHW-K-4	"Flagellata"				indet.	4.72428e+06
12	AmT-nHW-K-4	"Flagellata"				indet.	1.65621e+06
12	AmT-nHW-K-4	"Flagellata"				indet.	27151
12	AmT-nHW-K-4	Bacillariophyta	Bacillariophyceae	Bacillariales	Cylindrotheca	closterium	13040
12	AmT-nHW-K-4	Bacillariophyta	Bacillariophyceae	Bacillariales		indet.	880
12	AmT-nHW-K-4	Bacillariophyta	Bacillariophyceae	Naviculales	Gyrosigma / Pleurosigma	sp.	80
12	AmT-nHW-K-4	Ciliophora	Spirotrichea	Tintinnida		indet.	40
12	AmT-nHW-K-4	Cyanobacteria	Cyanophyceae	Chroococcales	Woronichinia	compacta	80
12	AmT-nHW-K-4	Dinophyta	Dinophyceae	Prorocentrales	Prorocentrum	micans	560
12	AmT-nHW-K-4	Dinophyta	Dinophyceae	Prorocentrales	Prorocentrum	minimum	720
12	AmT-nHW-K-4	Dinophyta	Dinophyceae	Prorocentrales	Prorocentrum	redfieldii	80
12	AmT-nHW-K-4						6.42312e+06
13	AmT-nHW-nK-1	"Flagellata"				indet.	27151
13	AmT-nHW-nK-1	"Flagellata"				indet.	27151
13	AmT-nHW-nK-1	"Flagellata"				indet.	4.39847e+06
13	AmT-nHW-nK-1	"Flagellata"				indet.	2.33499e+06
13	AmT-nHW-nK-1	"Flagellata"				indet.	54302.1
13	AmT-nHW-nK-1	Bacillariophyta	Bacillariophyceae	Bacillariales	Cylindrotheca	closterium	36800
13	AmT-nHW-nK-1	Bacillariophyta	Bacillariophyceae	Bacillariales		indet.	400
13	AmT-nHW-nK-1	Bacillariophyta	Bacillariophyceae	Naviculales	Gyrosigma / Pleurosigma	sp.	40
13	AmT-nHW-nK-1	Bacillariophyta	Coscinodiscophyceae	Leptocylindrales	Leptocylindrus	danicus	640
13	AmT-nHW-nK-1	Bacillariophyta	Coscinodiscophyceae	Leptocylindrales	Leptocylindrus	minimus	4400
13	AmT-nHW-nK-1	Bacillariophyta	Coscinodiscophyceae	Rhizosoleniales	Guinardia	delicatula	120
13	AmT-nHW-nK-1	Ciliophora	Litostomatea	Cyclotrichiida	Myrionecta	rubra	80
13	AmT-nHW-nK-1	Ciliophora	Spirotrichea	Tintinnida		indet.	80
13	AmT-nHW-nK-1	Ciliophora			Strobilidium / Strombidium	sp.	960
13	AmT-nHW-nK-1	Ciliophora				indet.	2640
13	AmT-nHW-nK-1	Ciliophora				indet.	1120
13	AmT-nHW-nK-1	Ciliophora				indet.	80
13	AmT-nHW-nK-1	Ciliophora				indet.	160
13	AmT-nHW-nK-1	Cryptophyta	Cryptophyceae	Pyrenomonadales	Hemiselmis	sp.	190057
13	AmT-nHW-nK-1	Cryptophyta	Cryptophyceae	Pyrenomonadales	Plagioselmis	sp.	54302.1
13	AmT-nHW-nK-1	Cyanobacteria	Cyanophyceae	Chroococcales	Woronichinia	compacta	80
13	AmT-nHW-nK-1	Dinophyta	Dinophyceae	Gymnodiniales	Akashiwo	sanguinea	40
13	AmT-nHW-nK-1	Dinophyta	Dinophyceae	Gymnodiniales		indet.	80
13	AmT-nHW-nK-1	Dinophyta	Dinophyceae	Prorocentrales	Prorocentrum	micans	1040
13	AmT-nHW-nK-1	Dinophyta	Dinophyceae	Prorocentrales	Prorocentrum	minimum	2480
13	AmT-nHW-nK-1	Telonemia	Telonemea	Telonemida	Telonema	sp.	217208
13	AmT-nHW-nK-1						7.35487e+06
14	AmT-nHW-nK-2	"Flagellata"				indet.	27151
14	AmT-nHW-nK-2	"Flagellata"				indet.	1.28153e+07
14	AmT-nHW-nK-2	"Flagellata"				indet.	3.74684e+06
14	AmT-nHW-nK-2	"Flagellata"				indet.	54302.1
14	AmT-nHW-nK-2	Bacillariophyta	Bacillariophyceae	Bacillariales	Cylindrotheca	closterium	26400
14	AmT-nHW-nK-2	Bacillariophyta	Bacillariophyceae	Bacillariales	Pseudo-nitzschia	seriata (complex)	80
14	AmT-nHW-nK-2	Bacillariophyta	Bacillariophyceae	Bacillariales		indet.	400
14	AmT-nHW-nK-2	Bacillariophyta	Coscinodiscophyceae	Leptocylindrales	Leptocylindrus	danicus	80
14	AmT-nHW-nK-2	Bacillariophyta	Coscinodiscophyceae	Leptocylindrales	Leptocylindrus	minimus	320
14	AmT-nHW-nK-2	Chlorophyta	Chlorodendrophyceae	Chlorodendrales	Pachysphaera	sp.	54302.1
14	AmT-nHW-nK-2	Ciliophora				indet.	560
14	AmT-nHW-nK-2	Ciliophora				indet.	400
14	AmT-nHW-nK-2	Ciliophora				indet.	80
14	AmT-nHW-nK-2	Cryptophyta	Cryptophyceae	Pyrenomonadales	Hemiselmis	sp.	81453.1
14	AmT-nHW-nK-2	Cryptophyta	Cryptophyceae	Pyrenomonadales	Plagioselmis	sp.	54302.1
14	AmT-nHW-nK-2	Cyanobacteria	Cyanophyceae	Chroococcales	Woronichinia	compacta	80
14	AmT-nHW-nK-2	Cyanobacteria	Cyanophyceae	Oscillatoriales	Oscillatoria	sp.	640
14	AmT-nHW-nK-2	Dinophyta	Dinophyceae	Prorocentrales	Prorocentrum	micans	160
14	AmT-nHW-nK-2	Dinophyta	Dinophyceae	Prorocentrales	Prorocentrum	minimum	400
14	AmT-nHW-nK-2	Telonemia	Telonemea	Telonemida	Telonema	sp.	217208
14	AmT-nHW-nK-2						1.70804e+07
15	AmT-nHW-nK-3	"Flagellata"				indet.	54302.1
15	AmT-nHW-nK-3	"Flagellata"				indet.	54302.1
15	AmT-nHW-nK-3	"Flagellata"				indet.	4.86003e+06
15	AmT-nHW-nK-3	"Flagellata"				indet.	2.09063e+06
15	AmT-nHW-nK-3	"Flagellata"				indet.	81453.1
15	AmT-nHW-nK-3	Bacillariophyta	Bacillariophyceae	Bacillariales	Cylindrotheca	closterium	47600
15	AmT-nHW-nK-3	Bacillariophyta	Bacillariophyceae	Bacillariales	Pseudo-nitzschia	seriata (complex)	80
15	AmT-nHW-nK-3	Bacillariophyta	Bacillariophyceae	Bacillariales		indet.	640
15	AmT-nHW-nK-3	Bacillariophyta	Bacillariophyceae	Naviculales	Gyrosigma / Pleurosigma	sp.	160
15	AmT-nHW-nK-3	Bacillariophyta	Coscinodiscophyceae	Leptocylindrales	Leptocylindrus	danicus	880
15	AmT-nHW-nK-3	Bacillariophyta	Coscinodiscophyceae	Leptocylindrales	Leptocylindrus	minimus	400
15	AmT-nHW-nK-3	Ciliophora	Ciliatea	Oligotrichida	Laboea	strobila	40
15	AmT-nHW-nK-3	Ciliophora	Litostomatea	Cyclotrichiida	Myrionecta	rubra	240
15	AmT-nHW-nK-3	Ciliophora	Spirotrichea	Tintinnida		indet.	120
15	AmT-nHW-nK-3	Ciliophora			Strobilidium / Strombidium	sp.	2800
15	AmT-nHW-nK-3	Ciliophora				indet.	7840
15	AmT-nHW-nK-3	Ciliophora				indet.	1360
15	AmT-nHW-nK-3	Ciliophora				indet.	80
15	AmT-nHW-nK-3	Ciliophora				indet.	320
15	AmT-nHW-nK-3	Ciliophora				indet.	880
15	AmT-nHW-nK-3	Cryptophyta	Cryptophyceae	Pyrenomonadales	Hemiselmis	sp.	81453.1
15	AmT-nHW-nK-3	Cyanobacteria	Cyanophyceae	Chroococcales	Woronichinia	compacta	160
15	AmT-nHW-nK-3	Dinophyta	Dinophyceae	Gymnodiniales	Katodinium	glaucum	240
15	AmT-nHW-nK-3	Dinophyta	Dinophyceae	Prorocentrales	Prorocentrum	micans	1040
15	AmT-nHW-nK-3	Dinophyta	Dinophyceae	Prorocentrales	Prorocentrum	minimum	1440
15	AmT-nHW-nK-3	Euglenozoa	Euglenophyceae	Eutreptiales	Eutreptiella	sp.	80
15	AmT-nHW-nK-3	Haptophyta	Coccolithophyceae (Prymnesiophyceae)	Phaeocystales	Phaeocystis	globosa	9600
15	AmT-nHW-nK-3						7.29817e+06
16	AmT-nHW-nK-4	"Flagellata"				indet.	6.89636e+06
16	AmT-nHW-nK-4	"Flagellata"				indet.	2.22638e+06
16	AmT-nHW-nK-4	"Flagellata"				indet.	81453.1
16	AmT-nHW-nK-4	Bacillariophyta	Bacillariophyceae	Bacillariales	Cylindrotheca	closterium	67680
16	AmT-nHW-nK-4	Bacillariophyta	Bacillariophyceae	Bacillariales	Pseudo-nitzschia	seriata (complex)	80
16	AmT-nHW-nK-4	Bacillariophyta	Bacillariophyceae	Bacillariales		indet.	1120
16	AmT-nHW-nK-4	Bacillariophyta	Bacillariophyceae	Naviculales	Gyrosigma / Pleurosigma	sp.	80
16	AmT-nHW-nK-4	Bacillariophyta	Coscinodiscophyceae	Leptocylindrales	Leptocylindrus	danicus	2240
16	AmT-nHW-nK-4	Bacillariophyta	Coscinodiscophyceae	Leptocylindrales	Leptocylindrus	minimus	9760
16	AmT-nHW-nK-4	Bacillariophyta	Coscinodiscophyceae	Rhizosoleniales	Guinardia	delicatula	80
16	AmT-nHW-nK-4	Ciliophora	Ciliatea	Oligotrichida	Laboea	strobila	120
16	AmT-nHW-nK-4	Ciliophora	Litostomatea	Cyclotrichiida	Myrionecta	rubra	240
16	AmT-nHW-nK-4	Ciliophora	Oligotrichea	Choreotrichida	Leegardiella	sol	40
16	AmT-nHW-nK-4	Ciliophora	Oligotrichea	Choreotrichida	Strombidinopsis	sp.	40
16	AmT-nHW-nK-4	Ciliophora	Spirotrichea	Tintinnida		indet.	80
16	AmT-nHW-nK-4	Ciliophora			Strobilidium / Strombidium	sp.	960
16	AmT-nHW-nK-4	Ciliophora				indet.	5600
16	AmT-nHW-nK-4	Ciliophora				indet.	640
16	AmT-nHW-nK-4	Ciliophora				indet.	80
16	AmT-nHW-nK-4	Ciliophora				indet.	400
16	AmT-nHW-nK-4	Cryptophyta	Cryptophyceae	Pyrenomonadales	Hemiselmis	sp.	108604
16	AmT-nHW-nK-4	Cyanobacteria	Cyanophyceae	Chroococcales	Woronichinia	compacta	80
16	AmT-nHW-nK-4	Dinophyta	Dinophyceae	Gymnodiniales		indet.	80
16	AmT-nHW-nK-4	Dinophyta	Dinophyceae	Prorocentrales	Prorocentrum	micans	480
16	AmT-nHW-nK-4	Dinophyta	Dinophyceae	Prorocentrales	Prorocentrum	minimum	1840
16	AmT-nHW-nK-4	Euglenozoa	Euglenophyceae	Eutreptiales	Eutreptiella	sp.	80
16	AmT-nHW-nK-4	Telonemia	Telonemea	Telonemida	Telonema	sp.	54302.1
16	AmT-nHW-nK-4						9.4589e+06
17	ElT-HW-K-1	"Flagellata"				indet.	8.52542e+06
17	ElT-HW-K-1	"Flagellata"				indet.	2.6065e+06
17	ElT-HW-K-1	"Flagellata"				indet.	27151
17	ElT-HW-K-1	Bacillariophyta	Bacillariophyceae	Bacillariales	Cylindrotheca	closterium	11200
17	ElT-HW-K-1	Bacillariophyta	Bacillariophyceae	Bacillariales		indet.	960
17	ElT-HW-K-1	Bacillariophyta	Bacillariophyceae	Naviculales	Gyrosigma / Pleurosigma	sp.	80
17	ElT-HW-K-1	Ciliophora			Strobilidium / Strombidium	sp.	80
17	ElT-HW-K-1	Ciliophora				indet.	80
17	ElT-HW-K-1	Ciliophora				indet.	80
17	ElT-HW-K-1	Dinophyta	Dinophyceae	Prorocentrales	Prorocentrum	micans	160
17	ElT-HW-K-1	Dinophyta	Dinophyceae	Prorocentrales	Prorocentrum	minimum	320
17	ElT-HW-K-1	Telonemia	Telonemea	Telonemida	Telonema	sp.	434416
17	ElT-HW-K-1						1.16064e+07
18	ElT-HW-K-2	"Flagellata"				indet.	6.24474e+06
18	ElT-HW-K-2	"Flagellata"				indet.	1.41185e+06
18	ElT-HW-K-2	Bacillariophyta	Bacillariophyceae	Bacillariales	Cylindrotheca	closterium	9120
18	ElT-HW-K-2	Bacillariophyta	Bacillariophyceae	Bacillariales		indet.	640
18	ElT-HW-K-2	Bacillariophyta	Bacillariophyceae	Naviculales	Gyrosigma / Pleurosigma	sp.	40
18	ElT-HW-K-2	Dinophyta	Dinophyceae	Prorocentrales	Prorocentrum	micans	80
18	ElT-HW-K-2	Dinophyta	Dinophyceae	Prorocentrales	Prorocentrum	minimum	1040
18	ElT-HW-K-2	Telonemia	Telonemea	Telonemida	Telonema	sp.	108604
18	ElT-HW-K-2						7.77611e+06
19	ElT-HW-K-3	"Flagellata"				indet.	4.56137e+06
19	ElT-HW-K-3	"Flagellata"				indet.	814531
19	ElT-HW-K-3	Bacillariophyta	Bacillariophyceae	Bacillariales	Cylindrotheca	closterium	35120
19	ElT-HW-K-3	Bacillariophyta	Bacillariophyceae	Bacillariales		indet.	80
19	ElT-HW-K-3	Cyanobacteria	Cyanophyceae	Oscillatoriales	Oscillatoria	sp.	2800
19	ElT-HW-K-3	Dinophyta	Dinophyceae	Prorocentrales	Prorocentrum	micans	240
19	ElT-HW-K-3	Dinophyta	Dinophyceae	Prorocentrales	Prorocentrum	minimum	160
19	ElT-HW-K-3						5.4143e+06
20	ElT-HW-K-4	"Flagellata"				indet.	5.86462e+06
20	ElT-HW-K-4	"Flagellata"				indet.	1.41185e+06
20	ElT-HW-K-4	Bacillariophyta	Bacillariophyceae	Bacillariales	Cylindrotheca	closterium	28080
20	ElT-HW-K-4	Bacillariophyta	Bacillariophyceae	Bacillariales		indet.	160
20	ElT-HW-K-4	Cyanobacteria	Cyanophyceae	Chroococcales	Woronichinia	compacta	80
20	ElT-HW-K-4	Dinophyta	Dinophyceae	Prorocentrales	Prorocentrum	micans	80
20	ElT-HW-K-4	Dinophyta	Dinophyceae	Prorocentrales	Prorocentrum	minimum	160
20	ElT-HW-K-4	Telonemia	Telonemea	Telonemida	Telonema	sp.	162906
20	ElT-HW-K-4						7.46794e+06
21	ElT-HW-nK-1	"Flagellata"				indet.	27151
21	ElT-HW-nK-1	"Flagellata"				indet.	3.52963e+06
21	ElT-HW-nK-1	"Flagellata"				indet.	2.98661e+06
21	ElT-HW-nK-1	"Flagellata"				indet.	27151
21	ElT-HW-nK-1	Bacillariophyta	Bacillariophyceae	Bacillariales	Cylindrotheca	closterium	38720
21	ElT-HW-nK-1	Bacillariophyta	Bacillariophyceae	Bacillariales	Pseudo-nitzschia	seriata (complex)	160
21	ElT-HW-nK-1	Bacillariophyta	Bacillariophyceae	Bacillariales		indet.	1520
21	ElT-HW-nK-1	Bacillariophyta	Bacillariophyceae	Naviculales	Gyrosigma / Pleurosigma	sp.	40
21	ElT-HW-nK-1	Bacillariophyta	Coscinodiscophyceae	Biddulphiales	Biddulphia	alternans	40
21	ElT-HW-nK-1	Bacillariophyta	Coscinodiscophyceae	Chaetocerotales	Chaetoceros	danicus	80
21	ElT-HW-nK-1	Bacillariophyta	Coscinodiscophyceae	Leptocylindrales	Leptocylindrus	danicus	240
21	ElT-HW-nK-1	Bacillariophyta	Coscinodiscophyceae	Leptocylindrales	Leptocylindrus	minimus	1600
21	ElT-HW-nK-1	Bacillariophyta	Coscinodiscophyceae	Thalassiosirales	Thalassiosira	sp.	80
21	ElT-HW-nK-1	Chlorophyta	Pyramimonadophyceae	Pyramimonadales	Pyramimonas	sp.	27151
21	ElT-HW-nK-1	Ciliophora	Oligotrichea	Choreotrichida	Leegardiella	sol	40
21	ElT-HW-nK-1	Ciliophora			Strobilidium / Strombidium	sp.	1680
21	ElT-HW-nK-1	Ciliophora				indet.	160
21	ElT-HW-nK-1	Ciliophora				indet.	400
21	ElT-HW-nK-1	Cryptophyta	Cryptophyceae	Pyrenomonadales	Hemiselmis	sp.	27151
21	ElT-HW-nK-1	Cyanobacteria	Cyanophyceae	Chroococcales	Woronichinia	compacta	80
21	ElT-HW-nK-1	Dinophyta	Dinophyceae	Gymnodiniales		indet.	80
21	ElT-HW-nK-1	Dinophyta	Dinophyceae	Prorocentrales	Prorocentrum	micans	40
21	ElT-HW-nK-1	Dinophyta	Dinophyceae	Prorocentrales	Prorocentrum	minimum	560
21	ElT-HW-nK-1	Telonemia	Telonemea	Telonemida	Telonema	sp.	217208
21	ElT-HW-nK-1						6.88758e+06
22	ElT-HW-nK-2	"Flagellata"				indet.	27151
22	ElT-HW-nK-2	"Flagellata"				indet.	8.52542e+06
22	ElT-HW-nK-2	"Flagellata"				indet.	3.96405e+06
22	ElT-HW-nK-2	"Flagellata"				indet.	54302.1
22	ElT-HW-nK-2	Bacillariophyta	Bacillariophyceae	Bacillariales	Cylindrotheca	closterium	24880
22	ElT-HW-nK-2	Bacillariophyta	Bacillariophyceae	Bacillariales	Pseudo-nitzschia	seriata (complex)	160
22	ElT-HW-nK-2	Bacillariophyta	Bacillariophyceae	Bacillariales		indet.	640
22	ElT-HW-nK-2	Bacillariophyta	Bacillariophyceae	Bacillariales		indet.	40
22	ElT-HW-nK-2	Bacillariophyta	Bacillariophyceae	Naviculales	Gyrosigma / Pleurosigma	sp.	40
22	ElT-HW-nK-2	Bacillariophyta	Coscinodiscophyceae	Leptocylindrales	Leptocylindrus	danicus	560
22	ElT-HW-nK-2	Bacillariophyta	Coscinodiscophyceae	Leptocylindrales	Leptocylindrus	minimus	2240
22	ElT-HW-nK-2	Chlorophyta	Chlorodendrophyceae	Chlorodendrales	Pachysphaera	sp.	190057
22	ElT-HW-nK-2	Chlorophyta	Pyramimonadophyceae	Pyramimonadales	Pyramimonas	sp.	27151
22	ElT-HW-nK-2	Ciliophora	Oligotrichea	Choreotrichida	Leegardiella	sol	40
22	ElT-HW-nK-2	Ciliophora			Strobilidium / Strombidium	sp.	640
22	ElT-HW-nK-2	Ciliophora				indet.	1920
22	ElT-HW-nK-2	Ciliophora				indet.	480
22	ElT-HW-nK-2	Ciliophora				indet.	40
22	ElT-HW-nK-2	Cryptophyta	Cryptophyceae	Pyrenomonadales	Hemiselmis	sp.	27151
22	ElT-HW-nK-2	Cyanobacteria	Cyanophyceae	Chroococcales	Woronichinia	compacta	80
22	ElT-HW-nK-2	Dinophyta	Dinophyceae	Prorocentrales	Prorocentrum	micans	560
22	ElT-HW-nK-2	Dinophyta	Dinophyceae	Prorocentrales	Prorocentrum	minimum	2480
22	ElT-HW-nK-2						1.28501e+07
23	ElT-HW-nK-3	"Flagellata"				indet.	6.35334e+06
23	ElT-HW-nK-3	"Flagellata"				indet.	3.52963e+06
23	ElT-HW-nK-3	"Flagellata"				indet.	27151
23	ElT-HW-nK-3	Bacillariophyta	Bacillariophyceae	Bacillariales	Cylindrotheca	closterium	109280
23	ElT-HW-nK-3	Bacillariophyta	Bacillariophyceae	Bacillariales		indet.	80
23	ElT-HW-nK-3	Bacillariophyta	Bacillariophyceae	Naviculales	Gyrosigma / Pleurosigma	sp.	40
23	ElT-HW-nK-3	Bacillariophyta	Coscinodiscophyceae	Leptocylindrales	Leptocylindrus	danicus	320
23	ElT-HW-nK-3	Bacillariophyta	Coscinodiscophyceae	Leptocylindrales	Leptocylindrus	minimus	800
23	ElT-HW-nK-3	Bacillariophyta	Fragilariophyceae	Thalassionematales	Thalassionema	nitzschioides	160
23	ElT-HW-nK-3	Ciliophora			Strobilidium / Strombidium	sp.	560
23	ElT-HW-nK-3	Ciliophora				indet.	160
23	ElT-HW-nK-3	Ciliophora				indet.	80
23	ElT-HW-nK-3	Ciliophora				indet.	160
23	ElT-HW-nK-3	Cryptophyta	Cryptophyceae	Pyrenomonadales	Hemiselmis	sp.	54302.1
23	ElT-HW-nK-3	Dinophyta	Dinophyceae	Gymnodiniales		indet.	80
23	ElT-HW-nK-3	Dinophyta	Dinophyceae	Prorocentrales	Prorocentrum	micans	80
23	ElT-HW-nK-3	Dinophyta	Dinophyceae	Prorocentrales	Prorocentrum	minimum	480
23	ElT-HW-nK-3	Dinophyta	Dinophyceae			indet.	27151
23	ElT-HW-nK-3						1.01039e+07
24	ElT-HW-nK-4	"Flagellata"				indet.	6.67915e+06
24	ElT-HW-nK-4	"Flagellata"				indet.	3.90975e+06
24	ElT-HW-nK-4	"Flagellata"				indet.	54302.1
24	ElT-HW-nK-4	Bacillariophyta	Bacillariophyceae	Bacillariales	Cylindrotheca	closterium	62880
24	ElT-HW-nK-4	Bacillariophyta	Bacillariophyceae	Bacillariales	Pseudo-nitzschia	seriata (complex)	80
24	ElT-HW-nK-4	Bacillariophyta	Bacillariophyceae	Bacillariales		indet.	320
24	ElT-HW-nK-4	Bacillariophyta	Coscinodiscophyceae	Leptocylindrales	Leptocylindrus	danicus	160
24	ElT-HW-nK-4	Bacillariophyta	Coscinodiscophyceae	Leptocylindrales	Leptocylindrus	minimus	160
24	ElT-HW-nK-4	Ciliophora	Oligotrichea	Choreotrichida	Leegardiella	sol	40
24	ElT-HW-nK-4	Ciliophora			Strobilidium / Strombidium	sp.	880
24	ElT-HW-nK-4	Ciliophora				indet.	80
24	ElT-HW-nK-4	Cryptophyta	Cryptophyceae	Pyrenomonadales	Hemiselmis	sp.	81453.1
24	ElT-HW-nK-4	Cyanobacteria	Cyanophyceae	Chroococcales	Woronichinia	compacta	160
24	ElT-HW-nK-4	Dinophyta	Dinophyceae	Prorocentrales	Prorocentrum	micans	320
24	ElT-HW-nK-4	Dinophyta	Dinophyceae	Prorocentrales	Prorocentrum	minimum	80
24	ElT-HW-nK-4	Telonemia	Telonemea	Telonemida	Telonema	sp.	54302.1
24	ElT-HW-nK-4						1.08441e+07
25	ElT-nHW-K-1	"Flagellata"				indet.	5.3759e+06
25	ElT-nHW-K-1	"Flagellata"				indet.	1.52046e+06
25	ElT-nHW-K-1	"Flagellata"				indet.	27151
25	ElT-nHW-K-1	Bacillariophyta	Bacillariophyceae	Bacillariales	Cylindrotheca	closterium	10560
25	ElT-nHW-K-1	Bacillariophyta	Bacillariophyceae	Bacillariales		indet.	80
25	ElT-nHW-K-1	Bacillariophyta	Bacillariophyceae	Naviculales	Gyrosigma / Pleurosigma	sp.	40
25	ElT-nHW-K-1	Dinophyta	Dinophyceae	Prorocentrales	Prorocentrum	micans	80
25	ElT-nHW-K-1	Dinophyta	Dinophyceae	Prorocentrales	Prorocentrum	minimum	640
25	ElT-nHW-K-1	Telonemia	Telonemea	Telonemida	Telonema	sp.	434416
25	ElT-nHW-K-1						7.36933e+06
26	ElT-nHW-K-2	"Flagellata"				indet.	5.48451e+06
26	ElT-nHW-K-2	"Flagellata"				indet.	2.7151e+06
26	ElT-nHW-K-2	Bacillariophyta	Bacillariophyceae	Bacillariales	Cylindrotheca	closterium	8480
26	ElT-nHW-K-2	Bacillariophyta	Bacillariophyceae	Bacillariales		indet.	160
26	ElT-nHW-K-2	Ciliophora				indet.	80
26	ElT-nHW-K-2	Cyanobacteria	Cyanophyceae	Chroococcales	Woronichinia	compacta	80
26	ElT-nHW-K-2	Dinophyta	Dinophyceae	Prorocentrales	Prorocentrum	micans	320
26	ElT-nHW-K-2	Dinophyta	Dinophyceae	Prorocentrales	Prorocentrum	minimum	320
26	ElT-nHW-K-2	Telonemia	Telonemea	Telonemida	Telonema	sp.	434416
26	ElT-nHW-K-2						8.64347e+06
27	ElT-nHW-K-3	"Flagellata"				indet.	4.18126e+06
27	ElT-nHW-K-3	"Flagellata"				indet.	1.90057e+06
27	ElT-nHW-K-3	Bacillariophyta	Bacillariophyceae	Bacillariales	Cylindrotheca	closterium	6240
27	ElT-nHW-K-3	Bacillariophyta	Bacillariophyceae	Naviculales	Gyrosigma / Pleurosigma	sp.	40
27	ElT-nHW-K-3	Dinophyta	Dinophyceae	Prorocentrales	Prorocentrum	micans	160
27	ElT-nHW-K-3	Dinophyta	Dinophyceae	Prorocentrales	Prorocentrum	minimum	480
27	ElT-nHW-K-3	Telonemia	Telonemea	Telonemida	Telonema	sp.	217208
27	ElT-nHW-K-3						6.30596e+06
28	ElT-nHW-K-4	"Flagellata"				indet.	4.83288e+06
28	ElT-nHW-K-4	"Flagellata"				indet.	1.90057e+06
28	ElT-nHW-K-4	Bacillariophyta	Bacillariophyceae	Bacillariales	Cylindrotheca	closterium	14720
28	ElT-nHW-K-4	Bacillariophyta	Bacillariophyceae	Bacillariales		indet.	320
28	ElT-nHW-K-4	Dinophyta	Dinophyceae	Prorocentrales	Prorocentrum	micans	80
28	ElT-nHW-K-4	Dinophyta	Dinophyceae	Prorocentrales	Prorocentrum	minimum	480
28	ElT-nHW-K-4	Telonemia	Telonemea	Telonemida	Telonema	sp.	543021
28	ElT-nHW-K-4						7.29207e+06
29	ElT-nHW-nK-1	"Flagellata"				indet.	1.05889e+07
29	ElT-nHW-nK-1	"Flagellata"				indet.	3.58394e+06
29	ElT-nHW-nK-1	"Flagellata"				indet.	81453.1
29	ElT-nHW-nK-1	Bacillariophyta	Bacillariophyceae	Bacillariales	Cylindrotheca	closterium	28080
29	ElT-nHW-nK-1	Bacillariophyta	Bacillariophyceae	Bacillariales	Pseudo-nitzschia	delicatissima	80
29	ElT-nHW-nK-1	Bacillariophyta	Bacillariophyceae	Bacillariales		indet.	400
29	ElT-nHW-nK-1	Bacillariophyta	Coscinodiscophyceae	Leptocylindrales	Leptocylindrus	danicus	80
29	ElT-nHW-nK-1	Bacillariophyta	Coscinodiscophyceae	Leptocylindrales	Leptocylindrus	minimus	1360
29	ElT-nHW-nK-1	Chlorophyta	Chlorodendrophyceae	Chlorodendrales	Pachysphaera	sp.	27151
29	ElT-nHW-nK-1	Ciliophora	Oligotrichea	Choreotrichida	Leegardiella	sol	40
29	ElT-nHW-nK-1	Ciliophora			Strobilidium / Strombidium	sp.	4400
29	ElT-nHW-nK-1	Ciliophora				indet.	1520
29	ElT-nHW-nK-1	Ciliophora				indet.	640
29	ElT-nHW-nK-1	Ciliophora				indet.	160
29	ElT-nHW-nK-1	Ciliophora				indet.	480
29	ElT-nHW-nK-1	Cryptophyta	Cryptophyceae	Cryptomonadales	Cryptomonas	sp.	80
29	ElT-nHW-nK-1	Cyanobacteria	Cyanophyceae	Chroococcales	Woronichinia	compacta	80
29	ElT-nHW-nK-1	Dinophyta	Dinophyceae	Gymnodiniales		indet.	80
29	ElT-nHW-nK-1	Dinophyta	Dinophyceae	Prorocentrales	Prorocentrum	micans	240
29	ElT-nHW-nK-1	Dinophyta	Dinophyceae	Prorocentrales	Prorocentrum	minimum	1920
29	ElT-nHW-nK-1	Ochrophyta	Chrysophyceae	Chromulinales	Dinobryon	sp.	27151
29	ElT-nHW-nK-1	Telonemia	Telonemea	Telonemida	Telonema	sp.	380114
29	ElT-nHW-nK-1						1.47283e+07
30	ElT-nHW-nK-2	"Flagellata"				indet.	1.12948e+07
30	ElT-nHW-nK-2	"Flagellata"				indet.	3.85545e+06
30	ElT-nHW-nK-2	"Flagellata"				indet.	27151
30	ElT-nHW-nK-2	Bacillariophyta	Bacillariophyceae	Bacillariales	Cylindrotheca	closterium	9760
30	ElT-nHW-nK-2	Bacillariophyta	Bacillariophyceae	Bacillariales	Pseudo-nitzschia	seriata (complex)	80
30	ElT-nHW-nK-2	Bacillariophyta	Bacillariophyceae	Bacillariales		indet.	80
30	ElT-nHW-nK-2	Bacillariophyta	Coscinodiscophyceae	Leptocylindrales	Leptocylindrus	danicus	320
30	ElT-nHW-nK-2	Bacillariophyta	Coscinodiscophyceae	Leptocylindrales	Leptocylindrus	minimus	320
30	ElT-nHW-nK-2	Ciliophora			Strobilidium / Strombidium	sp.	5120
30	ElT-nHW-nK-2	Cryptophyta	Cryptophyceae	Pyrenomonadales	Hemiselmis	sp.	54302.1
30	ElT-nHW-nK-2	Cryptophyta	Cryptophyceae	Pyrenomonadales	Plagioselmis	sp.	27151
30	ElT-nHW-nK-2	Cyanobacteria	Cyanophyceae	Chroococcales	Woronichinia	compacta	160
30	ElT-nHW-nK-2	Dinophyta	Dinophyceae	Prorocentrales	Prorocentrum	micans	240
30	ElT-nHW-nK-2	Dinophyta	Dinophyceae	Prorocentrales	Prorocentrum	minimum	1840
30	ElT-nHW-nK-2	Euglenozoa	Euglenophyceae	Eutreptiales	Eutreptiella	sp.	80
30	ElT-nHW-nK-2	Telonemia	Telonemea	Telonemida	Telonema	sp.	162906
30	ElT-nHW-nK-2						1.54398e+07
31	ElT-nHW-nK-3	"Flagellata"				indet.	7.60229e+06
31	ElT-nHW-nK-3	"Flagellata"				indet.	3.47533e+06
31	ElT-nHW-nK-3	"Flagellata"				indet.	27151
31	ElT-nHW-nK-3	Bacillariophyta	Bacillariophyceae	Bacillariales	Cylindrotheca	closterium	15760
31	ElT-nHW-nK-3	Bacillariophyta	Bacillariophyceae	Bacillariales		indet.	720
31	ElT-nHW-nK-3	Bacillariophyta	Coscinodiscophyceae	Chaetocerotales	Chaetoceros	danicus	80
31	ElT-nHW-nK-3	Bacillariophyta	Coscinodiscophyceae	Leptocylindrales	Leptocylindrus	minimus	160
31	ElT-nHW-nK-3	Chlorophyta	Chlorodendrophyceae	Chlorodendrales	Pachysphaera	sp.	54302.1
31	ElT-nHW-nK-3	Ciliophora	Litostomatea	Cyclotrichiida	Myrionecta	rubra	80
31	ElT-nHW-nK-3	Ciliophora			Strobilidium / Strombidium	sp.	2960
31	ElT-nHW-nK-3	Cryptophyta	Cryptophyceae	Pyrenomonadales	Hemiselmis	sp.	108604
31	ElT-nHW-nK-3	Dinophyta	Dinophyceae	Gymnodiniales		indet.	80
31	ElT-nHW-nK-3	Dinophyta	Dinophyceae	Prorocentrales	Prorocentrum	micans	120
31	ElT-nHW-nK-3	Dinophyta	Dinophyceae	Prorocentrales	Prorocentrum	minimum	1680
31	ElT-nHW-nK-3	Telonemia	Telonemea	Telonemida	Telonema	sp.	705927
31	ElT-nHW-nK-3						1.19952e+07
32	ElT-nHW-nK-4	"Flagellata"				indet.	27151
32	ElT-nHW-nK-4	"Flagellata"				indet.	8.79693e+06
32	ElT-nHW-nK-4	"Flagellata"				indet.	4.72428e+06
32	ElT-nHW-nK-4	"Flagellata"				indet.	81453.1
32	ElT-nHW-nK-4	Bacillariophyta	Bacillariophyceae	Bacillariales	Cylindrotheca	closterium	33120
32	ElT-nHW-nK-4	Bacillariophyta	Bacillariophyceae	Bacillariales		indet.	480
32	ElT-nHW-nK-4	Ciliophora			Strobilidium / Strombidium	sp.	1280
32	ElT-nHW-nK-4	Dinophyta	Dinophyceae	Gymnodiniales		indet.	80
32	ElT-nHW-nK-4	Dinophyta	Dinophyceae	Prorocentrales	Prorocentrum	micans	160
32	ElT-nHW-nK-4	Dinophyta	Dinophyceae	Prorocentrales	Prorocentrum	minimum	720
32	ElT-nHW-nK-4	Telonemia	Telonemea	Telonemida	Telonema	sp.	1.03174e+06
32	ElT-nHW-nK-4						1.46974e+07

## Sheet: List for Script
	index	sample	phylum	abundance	temp	HW_	KnK_rep
1	1	AmT-HW-K-1	Bacillariophyta	17520	AmT	HW	K 1
2	2	AmT-HW-K-1	Ciliophora	40	AmT	HW	K 1
3	3	AmT-HW-K-1	Cyanobacteria	40	AmT	HW	K 1
4	4	AmT-HW-K-1	Dinophyta	1120	AmT	HW	K 1
5	5	AmT-HW-K-1	Telonemia	217208	AmT	HW	K 1
6	6	AmT-HW-K-1	Chlorophyta	0	AmT	HW	K 1
7	7	AmT-HW-K-1	Cryptophyta	0	AmT	HW	K 1
8	8	AmT-HW-K-1	Euglenozoa	0	AmT	HW	K 1
9	9	AmT-HW-K-1	Haptophyta	0	AmT	HW	K 1
10	10	AmT-HW-K-1	Ochrophyta	0	AmT	HW	K 1
11	11	AmT-HW-K-2	Bacillariophyta	14960	AmT	HW	K 2
12	12	AmT-HW-K-2	Ciliophora	160	AmT	HW	K 2
13	13	AmT-HW-K-2	Cyanobacteria	0	AmT	HW	K 2
14	14	AmT-HW-K-2	Dinophyta	1440	AmT	HW	K 2
15	15	AmT-HW-K-2	Telonemia	570172	AmT	HW	K 2
16	16	AmT-HW-K-2	Chlorophyta	40	AmT	HW	K 2
17	17	AmT-HW-K-2	Cryptophyta	0	AmT	HW	K 2
18	18	AmT-HW-K-2	Euglenozoa	0	AmT	HW	K 2
19	19	AmT-HW-K-2	Haptophyta	0	AmT	HW	K 2
20	20	AmT-HW-K-2	Ochrophyta	0	AmT	HW	K 2
21	21	AmT-HW-K-3	Bacillariophyta	19640	AmT	HW	K 3
22	22	AmT-HW-K-3	Ciliophora	320	AmT	HW	K 3
23	23	AmT-HW-K-3	Cyanobacteria	80	AmT	HW	K 3
24	24	AmT-HW-K-3	Dinophyta	1120	AmT	HW	K 3
25	25	AmT-HW-K-3	Telonemia	380114	AmT	HW	K 3
26	26	AmT-HW-K-3	Chlorophyta	0	AmT	HW	K 3
27	27	AmT-HW-K-3	Cryptophyta	0	AmT	HW	K 3
28	28	AmT-HW-K-3	Euglenozoa	0	AmT	HW	K 3
29	29	AmT-HW-K-3	Haptophyta	0	AmT	HW	K 3
30	30	AmT-HW-K-3	Ochrophyta	0	AmT	HW	K 3
31	31	AmT-HW-K-4	Bacillariophyta	18320	AmT	HW	K 4
32	32	AmT-HW-K-4	Ciliophora	240	AmT	HW	K 4
33	33	AmT-HW-K-4	Cyanobacteria	0	AmT	HW	K 4
34	34	AmT-HW-K-4	Dinophyta	800	AmT	HW	K 4
35	35	AmT-HW-K-4	Telonemia	25830.4	AmT	HW	K 4
36	36	AmT-HW-K-4	Chlorophyta	0	AmT	HW	K 4
37	37	AmT-HW-K-4	Cryptophyta	0	AmT	HW	K 4
38	38	AmT-HW-K-4	Euglenozoa	0	AmT	HW	K 4
39	39	AmT-HW-K-4	Haptophyta	0	AmT	HW	K 4
40	40	AmT-HW-K-4	Ochrophyta	0	AmT	HW	K 4
41	41	AmT-HW-nK-1	Bacillariophyta	45480	AmT	HW	nK 1
42	42	AmT-HW-nK-1	Ciliophora	880	AmT	HW	nK 1
43	43	AmT-HW-nK-1	Cyanobacteria	0	AmT	HW	nK 1
44	44	AmT-HW-nK-1	Dinophyta	560	AmT	HW	nK 1
45	45	AmT-HW-nK-1	Telonemia	380114	AmT	HW	nK 1
46	46	AmT-HW-nK-1	Chlorophyta	0	AmT	HW	nK 1
47	47	AmT-HW-nK-1	Cryptophyta	27311	AmT	HW	nK 1
48	48	AmT-HW-nK-1	Euglenozoa	0	AmT	HW	nK 1
49	49	AmT-HW-nK-1	Haptophyta	0	AmT	HW	nK 1
50	50	AmT-HW-nK-1	Ochrophyta	0	AmT	HW	nK 1
51	51	AmT-HW-nK-2	Bacillariophyta	39680	AmT	HW	nK 2
52	52	AmT-HW-nK-2	Ciliophora	2320	AmT	HW	nK 2
53	53	AmT-HW-nK-2	Cyanobacteria	80	AmT	HW	nK 2
54	54	AmT-HW-nK-2	Dinophyta	560	AmT	HW	nK 2
55	55	AmT-HW-nK-2	Telonemia	1.03174e+06	AmT	HW	nK 2
56	56	AmT-HW-nK-2	Chlorophyta	0	AmT	HW	nK 2
57	57	AmT-HW-nK-2	Cryptophyta	54302.1	AmT	HW	nK 2
58	58	AmT-HW-nK-2	Euglenozoa	0	AmT	HW	nK 2
59	59	AmT-HW-nK-2	Haptophyta	0	AmT	HW	nK 2
60	60	AmT-HW-nK-2	Ochrophyta	0	AmT	HW	nK 2
61	61	AmT-HW-nK-3	Bacillariophyta	26880	AmT	HW	nK 3
62	62	AmT-HW-nK-3	Ciliophora	8560	AmT	HW	nK 3
63	63	AmT-HW-nK-3	Cyanobacteria	0	AmT	HW	nK 3
64	64	AmT-HW-nK-3	Dinophyta	1840	AmT	HW	nK 3
65	65	AmT-HW-nK-3	Telonemia	162906	AmT	HW	nK 3
66	66	AmT-HW-nK-3	Chlorophyta	27151	AmT	HW	nK 3
67	67	AmT-HW-nK-3	Cryptophyta	54302.1	AmT	HW	nK 3
68	68	AmT-HW-nK-3	Euglenozoa	0	AmT	HW	nK 3
69	69	AmT-HW-nK-3	Haptophyta	0	AmT	HW	nK 3
70	70	AmT-HW-nK-3	Ochrophyta	0	AmT	HW	nK 3
71	71	AmT-HW-nK-4	Bacillariophyta	34480	AmT	HW	nK 4
72	72	AmT-HW-nK-4	Ciliophora	2160	AmT	HW	nK 4
73	73	AmT-HW-nK-4	Cyanobacteria	0	AmT	HW	nK 4
74	74	AmT-HW-nK-4	Dinophyta	720	AmT	HW	nK 4
75	75	AmT-HW-nK-4	Telonemia	651625	AmT	HW	nK 4
76	76	AmT-HW-nK-4	Chlorophyta	27151	AmT	HW	nK 4
77	77	AmT-HW-nK-4	Cryptophyta	81533.1	AmT	HW	nK 4
78	78	AmT-HW-nK-4	Euglenozoa	0	AmT	HW	nK 4
79	79	AmT-HW-nK-4	Haptophyta	0	AmT	HW	nK 4
80	80	AmT-HW-nK-4	Ochrophyta	0	AmT	HW	nK 4
81	81	AmT-nHW-K-1	Bacillariophyta	9200	AmT	nHW	K 1
82	82	AmT-nHW-K-1	Ciliophora	0	AmT	nHW	K 1
83	83	AmT-nHW-K-1	Cyanobacteria	0	AmT	nHW	K 1
84	84	AmT-nHW-K-1	Dinophyta	1440	AmT	nHW	K 1
85	85	AmT-nHW-K-1	Telonemia	108604	AmT	nHW	K 1
86	86	AmT-nHW-K-1	Chlorophyta	0	AmT	nHW	K 1
87	87	AmT-nHW-K-1	Cryptophyta	27151	AmT	nHW	K 1
88	88	AmT-nHW-K-1	Euglenozoa	0	AmT	nHW	K 1
89	89	AmT-nHW-K-1	Haptophyta	0	AmT	nHW	K 1
90	90	AmT-nHW-K-1	Ochrophyta	0	AmT	nHW	K 1
91	91	AmT-nHW-K-2	Bacillariophyta	9120	AmT	nHW	K 2
92	92	AmT-nHW-K-2	Ciliophora	0	AmT	nHW	K 2
93	93	AmT-nHW-K-2	Cyanobacteria	0	AmT	nHW	K 2
94	94	AmT-nHW-K-2	Dinophyta	1200	AmT	nHW	K 2
95	95	AmT-nHW-K-2	Telonemia	27151	AmT	nHW	K 2
96	96	AmT-nHW-K-2	Chlorophyta	0	AmT	nHW	K 2
97	97	AmT-nHW-K-2	Cryptophyta	27151	AmT	nHW	K 2
98	98	AmT-nHW-K-2	Euglenozoa	0	AmT	nHW	K 2
99	99	AmT-nHW-K-2	Haptophyta	0	AmT	nHW	K 2
100	100	AmT-nHW-K-2	Ochrophyta	0	AmT	nHW	K 2
101	101	AmT-nHW-K-3	Bacillariophyta	15920	AmT	nHW	K 3
102	102	AmT-nHW-K-3	Ciliophora	0	AmT	nHW	K 3
103	103	AmT-nHW-K-3	Cyanobacteria	0	AmT	nHW	K 3
104	104	AmT-nHW-K-3	Dinophyta	1840	AmT	nHW	K 3
105	105	AmT-nHW-K-3	Telonemia	0	AmT	nHW	K 3
106	106	AmT-nHW-K-3	Chlorophyta	0	AmT	nHW	K 3
107	107	AmT-nHW-K-3	Cryptophyta	0	AmT	nHW	K 3
108	108	AmT-nHW-K-3	Euglenozoa	0	AmT	nHW	K 3
109	109	AmT-nHW-K-3	Haptophyta	0	AmT	nHW	K 3
110	110	AmT-nHW-K-3	Ochrophyta	0	AmT	nHW	K 3
111	111	AmT-nHW-K-4	Bacillariophyta	14000	AmT	nHW	K 4
112	112	AmT-nHW-K-4	Ciliophora	40	AmT	nHW	K 4
113	113	AmT-nHW-K-4	Cyanobacteria	80	AmT	nHW	K 4
114	114	AmT-nHW-K-4	Dinophyta	1360	AmT	nHW	K 4
115	115	AmT-nHW-K-4	Telonemia	0	AmT	nHW	K 4
116	116	AmT-nHW-K-4	Chlorophyta	0	AmT	nHW	K 4
117	117	AmT-nHW-K-4	Cryptophyta	0	AmT	nHW	K 4
118	118	AmT-nHW-K-4	Euglenozoa	0	AmT	nHW	K 4
119	119	AmT-nHW-K-4	Haptophyta	0	AmT	nHW	K 4
120	120	AmT-nHW-K-4	Ochrophyta	0	AmT	nHW	K 4
121	121	AmT-nHW-nK-1	Bacillariophyta	42400	AmT	nHW	nK 1
122	122	AmT-nHW-nK-1	Ciliophora	5120	AmT	nHW	nK 1
123	123	AmT-nHW-nK-1	Cyanobacteria	80	AmT	nHW	nK 1
124	124	AmT-nHW-nK-1	Dinophyta	3640	AmT	nHW	nK 1
125	125	AmT-nHW-nK-1	Telonemia	217208	AmT	nHW	nK 1
126	126	AmT-nHW-nK-1	Chlorophyta	0	AmT	nHW	nK 1
127	127	AmT-nHW-nK-1	Cryptophyta	244359	AmT	nHW	nK 1
128	128	AmT-nHW-nK-1	Euglenozoa	0	AmT	nHW	nK 1
129	129	AmT-nHW-nK-1	Haptophyta	0	AmT	nHW	nK 1
130	130	AmT-nHW-nK-1	Ochrophyta	0	AmT	nHW	nK 1
131	131	AmT-nHW-nK-2	Bacillariophyta	27280	AmT	nHW	nK 2
132	132	AmT-nHW-nK-2	Ciliophora	1040	AmT	nHW	nK 2
133	133	AmT-nHW-nK-2	Cyanobacteria	720	AmT	nHW	nK 2
134	134	AmT-nHW-nK-2	Dinophyta	560	AmT	nHW	nK 2
135	135	AmT-nHW-nK-2	Telonemia	217208	AmT	nHW	nK 2
136	136	AmT-nHW-nK-2	Chlorophyta	54302.1	AmT	nHW	nK 2
137	137	AmT-nHW-nK-2	Cryptophyta	135755	AmT	nHW	nK 2
138	138	AmT-nHW-nK-2	Euglenozoa	0	AmT	nHW	nK 2
139	139	AmT-nHW-nK-2	Haptophyta	0	AmT	nHW	nK 2
140	140	AmT-nHW-nK-2	Ochrophyta	0	AmT	nHW	nK 2
141	141	AmT-nHW-nK-3	Bacillariophyta	49760	AmT	nHW	nK 3
142	142	AmT-nHW-nK-3	Ciliophora	13680	AmT	nHW	nK 3
143	143	AmT-nHW-nK-3	Cyanobacteria	160	AmT	nHW	nK 3
144	144	AmT-nHW-nK-3	Dinophyta	2720	AmT	nHW	nK 3
145	145	AmT-nHW-nK-3	Telonemia	0	AmT	nHW	nK 3
146	146	AmT-nHW-nK-3	Chlorophyta	0	AmT	nHW	nK 3
147	147	AmT-nHW-nK-3	Cryptophyta	81453.1	AmT	nHW	nK 3
148	148	AmT-nHW-nK-3	Euglenozoa	80	AmT	nHW	nK 3
149	149	AmT-nHW-nK-3	Haptophyta	9600	AmT	nHW	nK 3
150	150	AmT-nHW-nK-3	Ochrophyta	0	AmT	nHW	nK 3
151	151	AmT-nHW-nK-4	Bacillariophyta	81040	AmT	nHW	nK 4
152	152	AmT-nHW-nK-4	Ciliophora	8200	AmT	nHW	nK 4
153	153	AmT-nHW-nK-4	Cyanobacteria	80	AmT	nHW	nK 4
154	154	AmT-nHW-nK-4	Dinophyta	2400	AmT	nHW	nK 4
155	155	AmT-nHW-nK-4	Telonemia	54302.1	AmT	nHW	nK 4
156	156	AmT-nHW-nK-4	Chlorophyta	0	AmT	nHW	nK 4
157	157	AmT-nHW-nK-4	Cryptophyta	108604	AmT	nHW	nK 4
158	158	AmT-nHW-nK-4	Euglenozoa	80	AmT	nHW	nK 4
159	159	AmT-nHW-nK-4	Haptophyta	0	AmT	nHW	nK 4
160	160	AmT-nHW-nK-4	Ochrophyta	0	AmT	nHW	nK 4
161	161	ElT-HW-K-1	Bacillariophyta	12240	ElT	HW	K 1
162	162	ElT-HW-K-1	Ciliophora	240	ElT	HW	K 1
163	163	ElT-HW-K-1	Cyanobacteria	0	ElT	HW	K 1
164	164	ElT-HW-K-1	Dinophyta	480	ElT	HW	K 1
165	165	ElT-HW-K-1	Telonemia	434416	ElT	HW	K 1
166	166	ElT-HW-K-1	Chlorophyta	0	ElT	HW	K 1
167	167	ElT-HW-K-1	Cryptophyta	0	ElT	HW	K 1
168	168	ElT-HW-K-1	Euglenozoa	0	ElT	HW	K 1
169	169	ElT-HW-K-1	Haptophyta	0	ElT	HW	K 1
170	170	ElT-HW-K-1	Ochrophyta	0	ElT	HW	K 1
171	171	ElT-HW-K-2	Bacillariophyta	9800	ElT	HW	K 2
172	172	ElT-HW-K-2	Ciliophora	0	ElT	HW	K 2
173	173	ElT-HW-K-2	Cyanobacteria	0	ElT	HW	K 2
174	174	ElT-HW-K-2	Dinophyta	1120	ElT	HW	K 2
175	175	ElT-HW-K-2	Telonemia	108604	ElT	HW	K 2
176	176	ElT-HW-K-2	Chlorophyta	0	ElT	HW	K 2
177	177	ElT-HW-K-2	Cryptophyta	0	ElT	HW	K 2
178	178	ElT-HW-K-2	Euglenozoa	0	ElT	HW	K 2
179	179	ElT-HW-K-2	Haptophyta	0	ElT	HW	K 2
180	180	ElT-HW-K-2	Ochrophyta	0	ElT	HW	K 2
181	181	ElT-HW-K-3	Bacillariophyta	35200	ElT	HW	K 3
182	182	ElT-HW-K-3	Ciliophora	0	ElT	HW	K 3
183	183	ElT-HW-K-3	Cyanobacteria	2800	ElT	HW	K 3
184	184	ElT-HW-K-3	Dinophyta	400	ElT	HW	K 3
185	185	ElT-HW-K-3	Telonemia	0	ElT	HW	K 3
186	186	ElT-HW-K-3	Chlorophyta	0	ElT	HW	K 3
187	187	ElT-HW-K-3	Cryptophyta	0	ElT	HW	K 3
188	188	ElT-HW-K-3	Euglenozoa	0	ElT	HW	K 3
189	189	ElT-HW-K-3	Haptophyta	0	ElT	HW	K 3
190	190	ElT-HW-K-3	Ochrophyta	0	ElT	HW	K 3
191	191	ElT-HW-K-4	Bacillariophyta	28240	ElT	HW	K 4
192	192	ElT-HW-K-4	Ciliophora	0	ElT	HW	K 4
193	193	ElT-HW-K-4	Cyanobacteria	80	ElT	HW	K 4
194	194	ElT-HW-K-4	Dinophyta	240	ElT	HW	K 4
195	195	ElT-HW-K-4	Telonemia	162906	ElT	HW	K 4
196	196	ElT-HW-K-4	Chlorophyta	0	ElT	HW	K 4
197	197	ElT-HW-K-4	Cryptophyta	0	ElT	HW	K 4
198	198	ElT-HW-K-4	Euglenozoa	0	ElT	HW	K 4
199	199	ElT-HW-K-4	Haptophyta	0	ElT	HW	K 4
200	200	ElT-HW-K-4	Ochrophyta	0	ElT	HW	K 4
201	201	ElT-HW-nK-1	Bacillariophyta	42480	ElT	HW	nK 1
202	202	ElT-HW-nK-1	Ciliophora	2280	ElT	HW	nK 1
203	203	ElT-HW-nK-1	Cyanobacteria	80	ElT	HW	nK 1
204	204	ElT-HW-nK-1	Dinophyta	680	ElT	HW	nK 1
205	205	ElT-HW-nK-1	Telonemia	217208	ElT	HW	nK 1
206	206	ElT-HW-nK-1	Chlorophyta	27151	ElT	HW	nK 1
207	207	ElT-HW-nK-1	Cryptophyta	27151	ElT	HW	nK 1
208	208	ElT-HW-nK-1	Euglenozoa	0	ElT	HW	nK 1
209	209	ElT-HW-nK-1	Haptophyta	0	ElT	HW	nK 1
210	210	ElT-HW-nK-1	Ochrophyta	0	ElT	HW	nK 1
211	211	ElT-HW-nK-2	Bacillariophyta	28560	ElT	HW	nK 2
212	212	ElT-HW-nK-2	Ciliophora	3120	ElT	HW	nK 2
213	213	ElT-HW-nK-2	Cyanobacteria	80	ElT	HW	nK 2
214	214	ElT-HW-nK-2	Dinophyta	3040	ElT	HW	nK 2
215	215	ElT-HW-nK-2	Telonemia	0	ElT	HW	nK 2
216	216	ElT-HW-nK-2	Chlorophyta	217208	ElT	HW	nK 2
217	217	ElT-HW-nK-2	Cryptophyta	27151	ElT	HW	nK 2
218	218	ElT-HW-nK-2	Euglenozoa	0	ElT	HW	nK 2
219	219	ElT-HW-nK-2	Haptophyta	0	ElT	HW	nK 2
220	220	ElT-HW-nK-2	Ochrophyta	0	ElT	HW	nK 2
221	221	ElT-HW-nK-3	Bacillariophyta	110680	ElT	HW	nK 3
222	222	ElT-HW-nK-3	Ciliophora	960	ElT	HW	nK 3
223	223	ElT-HW-nK-3	Cyanobacteria	0	ElT	HW	nK 3
224	224	ElT-HW-nK-3	Dinophyta	27791	ElT	HW	nK 3
225	225	ElT-HW-nK-3	Telonemia	0	ElT	HW	nK 3
226	226	ElT-HW-nK-3	Chlorophyta	0	ElT	HW	nK 3
227	227	ElT-HW-nK-3	Cryptophyta	54302.1	ElT	HW	nK 3
228	228	ElT-HW-nK-3	Euglenozoa	0	ElT	HW	nK 3
229	229	ElT-HW-nK-3	Haptophyta	0	ElT	HW	nK 3
230	230	ElT-HW-nK-3	Ochrophyta	0	ElT	HW	nK 3
231	231	ElT-HW-nK-4	Bacillariophyta	63600	ElT	HW	nK 4
232	232	ElT-HW-nK-4	Ciliophora	1000	ElT	HW	nK 4
233	233	ElT-HW-nK-4	Cyanobacteria	160	ElT	HW	nK 4
234	234	ElT-HW-nK-4	Dinophyta	400	ElT	HW	nK 4
235	235	ElT-HW-nK-4	Telonemia	54302.1	ElT	HW	nK 4
236	236	ElT-HW-nK-4	Chlorophyta	0	ElT	HW	nK 4
237	237	ElT-HW-nK-4	Cryptophyta	81453.1	ElT	HW	nK 4
238	238	ElT-HW-nK-4	Euglenozoa	0	ElT	HW	nK 4
239	239	ElT-HW-nK-4	Haptophyta	0	ElT	HW	nK 4
240	240	ElT-HW-nK-4	Ochrophyta	0	ElT	HW	nK 4
241	241	ElT-nHW-K-1	Bacillariophyta	10680	ElT	nHW	K 1
242	242	ElT-nHW-K-1	Ciliophora	0	ElT	nHW	K 1
243	243	ElT-nHW-K-1	Cyanobacteria	0	ElT	nHW	K 1
244	244	ElT-nHW-K-1	Dinophyta	720	ElT	nHW	K 1
245	245	ElT-nHW-K-1	Telonemia	434416	ElT	nHW	K 1
246	246	ElT-nHW-K-1	Chlorophyta	0	ElT	nHW	K 1
247	247	ElT-nHW-K-1	Cryptophyta	0	ElT	nHW	K 1
248	248	ElT-nHW-K-1	Euglenozoa	0	ElT	nHW	K 1
249	249	ElT-nHW-K-1	Haptophyta	0	ElT	nHW	K 1
250	250	ElT-nHW-K-1	Ochrophyta	0	ElT	nHW	K 1
251	251	ElT-nHW-K-2	Bacillariophyta	8640	ElT	nHW	K 2
252	252	ElT-nHW-K-2	Ciliophora	80	ElT	nHW	K 2
253	253	ElT-nHW-K-2	Cyanobacteria	80	ElT	nHW	K 2
254	254	ElT-nHW-K-2	Dinophyta	640	ElT	nHW	K 2
255	255	ElT-nHW-K-2	Telonemia	434416	ElT	nHW	K 2
256	256	ElT-nHW-K-2	Chlorophyta	0	ElT	nHW	K 2
257	257	ElT-nHW-K-2	Cryptophyta	0	ElT	nHW	K 2
258	258	ElT-nHW-K-2	Euglenozoa	0	ElT	nHW	K 2
259	259	ElT-nHW-K-2	Haptophyta	0	ElT	nHW	K 2
260	260	ElT-nHW-K-2	Ochrophyta	0	ElT	nHW	K 2
261	261	ElT-nHW-K-3	Bacillariophyta	6280	ElT	nHW	K 3
262	262	ElT-nHW-K-3	Ciliophora	0	ElT	nHW	K 3
263	263	ElT-nHW-K-3	Cyanobacteria	0	ElT	nHW	K 3
264	264	ElT-nHW-K-3	Dinophyta	640	ElT	nHW	K 3
265	265	ElT-nHW-K-3	Telonemia	217208	ElT	nHW	K 3
266	266	ElT-nHW-K-3	Chlorophyta	0	ElT	nHW	K 3
267	267	ElT-nHW-K-3	Cryptophyta	0	ElT	nHW	K 3
268	268	ElT-nHW-K-3	Euglenozoa	0	ElT	nHW	K 3
269	269	ElT-nHW-K-3	Haptophyta	0	ElT	nHW	K 3
270	270	ElT-nHW-K-3	Ochrophyta	0	ElT	nHW	K 3
271	271	ElT-nHW-K-4	Bacillariophyta	15040	ElT	nHW	K 4
272	272	ElT-nHW-K-4	Ciliophora	0	ElT	nHW	K 4
273	273	ElT-nHW-K-4	Cyanobacteria	0	ElT	nHW	K 4
274	274	ElT-nHW-K-4	Dinophyta	560	ElT	nHW	K 4
275	275	ElT-nHW-K-4	Telonemia	543021	ElT	nHW	K 4
276	276	ElT-nHW-K-4	Chlorophyta	0	ElT	nHW	K 4
277	277	ElT-nHW-K-4	Cryptophyta	0	ElT	nHW	K 4
278	278	ElT-nHW-K-4	Euglenozoa	0	ElT	nHW	K 4
279	279	ElT-nHW-K-4	Haptophyta	0	ElT	nHW	K 4
280	280	ElT-nHW-K-4	Ochrophyta	0	ElT	nHW	K 4
281	281	ElT-nHW-nK-1	Bacillariophyta	30000	ElT	nHW	nK 1
282	282	ElT-nHW-nK-1	Ciliophora	7240	ElT	nHW	nK 1
283	283	ElT-nHW-nK-1	Cyanobacteria	80	ElT	nHW	nK 1
284	284	ElT-nHW-nK-1	Dinophyta	2240	ElT	nHW	nK 1
285	285	ElT-nHW-nK-1	Telonemia	380114	ElT	nHW	nK 1
286	286	ElT-nHW-nK-1	Chlorophyta	27151	ElT	nHW	nK 1
287	287	ElT-nHW-nK-1	Cryptophyta	80	ElT	nHW	nK 1
288	288	ElT-nHW-nK-1	Euglenozoa	0	ElT	nHW	nK 1
289	289	ElT-nHW-nK-1	Haptophyta	0	ElT	nHW	nK 1
290	290	ElT-nHW-nK-1	Ochrophyta	27151	ElT	nHW	nK 1
291	291	ElT-nHW-nK-2	Bacillariophyta	10560	ElT	nHW	nK 2
292	292	ElT-nHW-nK-2	Ciliophora	5120	ElT	nHW	nK 2
293	293	ElT-nHW-nK-2	Cyanobacteria	160	ElT	nHW	nK 2
294	294	ElT-nHW-nK-2	Dinophyta	2080	ElT	nHW	nK 2
295	295	ElT-nHW-nK-2	Telonemia	162906	ElT	nHW	nK 2
296	296	ElT-nHW-nK-2	Chlorophyta	0	ElT	nHW	nK 2
297	297	ElT-nHW-nK-2	Cryptophyta	81453.1	ElT	nHW	nK 2
298	298	ElT-nHW-nK-2	Euglenozoa	80	ElT	nHW	nK 2
299	299	ElT-nHW-nK-2	Haptophyta	0	ElT	nHW	nK 2
300	300	ElT-nHW-nK-2	Ochrophyta	0	ElT	nHW	nK 2
301	301	ElT-nHW-nK-3	Bacillariophyta	16720	ElT	nHW	nK 3
302	302	ElT-nHW-nK-3	Ciliophora	3040	ElT	nHW	nK 3
303	303	ElT-nHW-nK-3	Cyanobacteria	0	ElT	nHW	nK 3
304	304	ElT-nHW-nK-3	Dinophyta	1880	ElT	nHW	nK 3
305	305	ElT-nHW-nK-3	Telonemia	705927	ElT	nHW	nK 3
306	306	ElT-nHW-nK-3	Chlorophyta	54302.1	ElT	nHW	nK 3
307	307	ElT-nHW-nK-3	Cryptophyta	108604	ElT	nHW	nK 3
308	308	ElT-nHW-nK-3	Euglenozoa	0	ElT	nHW	nK 3
309	309	ElT-nHW-nK-3	Haptophyta	0	ElT	nHW	nK 3
310	310	ElT-nHW-nK-3	Ochrophyta	0	ElT	nHW	nK 3
311	311	ElT-nHW-nK-4	Bacillariophyta	33600	ElT	nHW	nK 4
312	312	ElT-nHW-nK-4	Ciliophora	1280	ElT	nHW	nK 4
313	313	ElT-nHW-nK-4	Cyanobacteria	0	ElT	nHW	nK 4
314	314	ElT-nHW-nK-4	Dinophyta	960	ElT	nHW	nK 4
315	315	ElT-nHW-nK-4	Telonemia	1.03174e+06	ElT	nHW	nK 4
316	316	ElT-nHW-nK-4	Chlorophyta	0	ElT	nHW	nK 4
317	317	ElT-nHW-nK-4	Cryptophyta	0	ElT	nHW	nK 4
318	318	ElT-nHW-nK-4	Euglenozoa	0	ElT	nHW	nK 4
319	319	ElT-nHW-nK-4	Haptophyta	0	ElT	nHW	nK 4
320	320	ElT-nHW-nK-4	Ochrophyta	0	ElT	nHW	nK 4

## Sheet: General Abundance Plot
	sample	abundance
1	AmT-HW-K-1	4.9059e+06
2	AmT-HW-K-2	5.63686e+06
3	AmT-HW-K-3	8.68234e+06			Mean of Abundance	SD of Abundance
4	AmT-HW-K-4	1.21724e+06		AmT-HW-K	5.11059e+06	3.06781e+06
5	AmT-HW-nK-1	8.27384e+06		AmT-HW-nK	1.06096e+07	2.91306e+06
6	AmT-HW-nK-2	1.12832e+07		AmT-nHW-K	6.86918e+06	1.47329e+06
7	AmT-HW-nK-3	8.42695e+06		AmT-nHW-nK	1.02981e+07	4.63201e+06
8	AmT-HW-nK-4	1.44546e+07		EIT-HW-K	8.0662e+06	2.5825e+06
9	AmT-nHW-K-1	8.83472e+06		EIT-HW-nK	1.01714e+07	2.47763e+06
10	AmT-nHW-K-2	5.30477e+06		EIT-nHW-K	7.40271e+06	958418
11	AmT-nHW-K-3	6.91412e+06		EIT-nHW-nK	1.42152e+07	1.51917e+06
12	AmT-nHW-K-4	6.42312e+06
13	AmT-nHW-nK-1	7.35487e+06
14	AmT-nHW-nK-2	1.70804e+07
15	AmT-nHW-nK-3	7.29817e+06
16	AmT-nHW-nK-4	9.4589e+06
17	EIT-HW-K-1	1.16064e+07
18	EIT-HW-K-2	7.77611e+06
19	EIT-HW-K-3	5.4143e+06
20	EIT-HW-K-4	7.46794e+06
21	EIT-HW-nK-1	6.88758e+06
22	EIT-HW-nK-2	1.28501e+07
23	EIT-HW-nK-3	1.01039e+07
24	EIT-HW-nK-4	1.08441e+07
25	EIT-nHW-K-1	7.36933e+06
26	EIT-nHW-K-2	8.64347e+06
27	EIT-nHW-K-3	6.30596e+06
28	EIT-nHW-K-4	7.29207e+06
29	EIT-nHW-nK-1	1.47283e+07
30	EIT-nHW-nK-2	1.54398e+07
31	EIT-nHW-nK-3	1.19952e+07
32	EIT-nHW-nK-4	1.46974e+07

## Sheet: Sum of Biovolumes
	sample	vol_sum	temp	HeW	KnK	norm
1	AmT-HW-K-1	1.74822e+08	AmT	HW	K	2.1
2	AmT-HW-K-2	3.54742e+08	AmT	HW	K	4.26
3	AmT-HW-K-3	2.79549e+08	AmT	HW	K	3.36
4	AmT-HW-K-4	6.95946e+07	AmT	HW	K	0.84
5	AmT-HW-nK-1	2.83239e+08	AmT	HW	nK	3.4
6	AmT-HW-nK-2	7.4123e+08	AmT	HW	nK	8.9
7	AmT-HW-nK-3	4.80222e+08	AmT	HW	nK	5.76
8	AmT-HW-nK-4	5.69044e+08	AmT	HW	nK	6.83
9	AmT-nHW-K-1	1.14044e+08	AmT	nHW	K	1.37
10	AmT-nHW-K-2	6.70897e+07	AmT	nHW	K	0.81
11	AmT-nHW-K-3	8.3315e+07	AmT	nHW	K	1
12	AmT-nHW-K-4	5.3928e+07	AmT	nHW	K	0.65
13	AmT-nHW-nK-1	3.69468e+08	AmT	nHW	nK	4.43
14	AmT-nHW-nK-2	2.13971e+08	AmT	nHW	nK	2.57
15	AmT-nHW-nK-3	4.80621e+08	AmT	nHW	nK	5.77
16	AmT-nHW-nK-4	3.65264e+08	AmT	nHW	nK	4.38
17	ElT-HW-K-1	2.67113e+08	ElT	HW	K	3.21
18	ElT-HW-K-2	7.93477e+07	ElT	HW	K	0.95
19	ElT-HW-K-3	7.45012e+07	ElT	HW	K	0.89
20	ElT-HW-K-4	1.15323e+08	ElT	HW	K	1.38
21	ElT-HW-nK-1	4.213e+08	ElT	HW	nK	5.06
22	ElT-HW-nK-2	3.69604e+08	ElT	HW	nK	4.44
23	ElT-HW-nK-3	5.32813e+08	ElT	HW	nK	6.4
24	ElT-HW-nK-4	1.81148e+08	ElT	HW	nK	2.17
25	ElT-nHW-K-1	2.42689e+08	ElT	nHW	K	2.91
26	ElT-nHW-K-2	2.54477e+08	ElT	nHW	K	3.05
27	ElT-nHW-K-3	1.28013e+08	ElT	nHW	K	1.54
28	ElT-nHW-K-4	3.05853e+08	ElT	nHW	K	3.67
29	ElT-nHW-nK-1	6.00562e+08	ElT	nHW	nK	7.21
30	ElT-nHW-nK-2	4.54063e+08	ElT	nHW	nK	5.45
31	ElT-nHW-nK-3	6.42441e+08	ElT	nHW	nK	7.71
32	ElT-nHW-nK-4	6.68676e+08	ElT	nHW	nK	8.03

## Sheet: Comparison_Sum
	sample	vol_sum	norm_vol	Chla	norm_Chla	count	count_norm	temp	HW	KnK	rep
1	AmT-HW-K-1	1.74822e+08	3.24	1.352	4.79	4.9059e+06	4.03	AmT	HW	K	1
2	AmT-HW-K-2	354742288	6.58	0.696	2.47	5.63686e+06	4.63	AmT	HW	K	2
3	AmT-HW-K-3	2.79549e+08	5.18	0.875	3.1	8.68234e+06	7.13	AmT	HW	K	3
4	AmT-HW-K-4	6.95946e+07	1.29	0.962	3.41	1.21724e+06	1	AmT	HW	K	4
5	AmT-HW-nK-1	2.83239e+08	5.25	4.421	15.68	8.27384e+06	6.8	AmT	HW	nK	1
6	AmT-HW-nK-2	7.4123e+08	13.74	4.281	15.18	1.12832e+07	9.27	AmT	HW	nK	2
7	AmT-HW-nK-3	4.80222e+08	8.9	4.543	16.11	8.42695e+06	6.92	AmT	HW	nK	3
8	AmT-HW-nK-4	5.69044e+08	10.55	6.746	23.92	1.44546e+07	11.87	AmT	HW	nK	4
9	AmT-nHW-K-1	1.14044e+08	2.11	0.42	1.49	8.83472e+06	7.26	AmT	nHW	K	1
10	AmT-nHW-K-2	6.70897e+07	1.24	0.541	1.92	5.30477e+06	4.36	AmT	nHW	K	2
11	AmT-nHW-K-3	8.3315e+07	1.54	0.282	1	6.91412e+06	5.68	AmT	nHW	K	3
12	AmT-nHW-K-4	5.3928e+07	1	0.486	1.72	6.42312e+06	5.28	AmT	nHW	K	4
13	AmT-nHW-nK-1	3.69468e+08	6.85	4.364	15.48	7.35487e+06	6.04	AmT	nHW	nK	1
14	AmT-nHW-nK-2	2.13971e+08	3.97	8.521	30.22	1.70804e+07	14.03	AmT	nHW	nK	2
15	AmT-nHW-nK-3	4.80621e+08	8.91	1.723	6.11	7.29817e+06	6	AmT	nHW	nK	3
16	AmT-nHW-nK-4	3.65264e+08	6.77	5.24	18.58	9.4589e+06	7.77	AmT	nHW	nK	4
17	ElT-HW-K-1	2.67113e+08	4.95	1.057	3.75	1.16064e+07	9.54	ElT	HW	K	1
18	ElT-HW-K-2	7.93477e+07	1.47	1.245	4.41	7.77611e+06	6.39	ElT	HW	K	2
19	ElT-HW-K-3	7.45012e+07	1.38	0.499	1.77	5.4143e+06	4.45	ElT	HW	K	3
20	ElT-HW-K-4	1.15323e+08	2.14	1.277	4.53	7.46794e+06	6.14	ElT	HW	K	4
21	ElT-HW-nK-1	4.213e+08	7.81	2.873	10.19	6.88758e+06	5.66	ElT	HW	nK	1
22	ElT-HW-nK-2	3.69604e+08	6.85	4.52	16.03	1.28501e+07	10.56	ElT	HW	nK	2
23	ElT-HW-nK-3	5.32813e+08	9.88	4.175	14.8	1.01039e+07	8.3	ElT	HW	nK	3
24	ElT-HW-nK-4	181148210	3.36	4.549	16.13	1.08441e+07	8.91	ElT	HW	nK	4
25	ElT-nHW-K-1	2.42689e+08	4.5	2.334	8.28	7.36933e+06	6.05	ElT	nHW	K	1
26	ElT-nHW-K-2	2.54477e+08	4.72	1.444	5.12	8.64347e+06	7.1	ElT	nHW	K	2
27	ElT-nHW-K-3	1.28013e+08	2.37	1.721	6.1	6.30596e+06	5.18	ElT	nHW	K	3
28	ElT-nHW-K-4	3.05853e+08	5.67	1.441	5.11	7.29207e+06	5.99	ElT	nHW	K	4
29	ElT-nHW-nK-1	6.00562e+08	11.14	11.53	40.89	1.47283e+07	12.1	ElT	nHW	nK	1
30	ElT-nHW-nK-2	4.54063e+08	8.42	12.41	44.01	1.54398e+07	12.68	ElT	nHW	nK	2
31	ElT-nHW-nK-3	6.42441e+08	11.91	11.21	39.75	1.19952e+07	9.85	ElT	nHW	nK	3
32	ElT-nHW-nK-4	6.68676e+08	12.4	8.844	31.36	1.46974e+07	12.07	ElT	nHW	nK	4

## Sheet: Sum_Phyla_Plot
	index	sample	phylum	abundance	temp	HW_	KnK_rep
1	1	AmT-HW-K-1	Bacillariophyta	17520	AmT	HW	K 1
2	2	AmT-HW-K-1	Ciliophora	40	AmT	HW	K 1
3	3	AmT-HW-K-1	Cyanobacteria	40	AmT	HW	K 1
4	4	AmT-HW-K-1	Dinophyta	1120	AmT	HW	K 1
5	5	AmT-HW-K-1	Telonemia	217208	AmT	HW	K 1
6	6	AmT-HW-K-1	Chlorophyta	0	AmT	HW	K 1
7	7	AmT-HW-K-1	Cryptophyta	0	AmT	HW	K 1
8	8	AmT-HW-K-1	Euglenozoa	0	AmT	HW	K 1
9	9	AmT-HW-K-1	Haptophyta	0	AmT	HW	K 1
10	10	AmT-HW-K-1	Ochrophyta	0	AmT	HW	K 1
11	11	AmT-HW-K-2	Bacillariophyta	14960	AmT	HW	K 2
12	12	AmT-HW-K-2	Ciliophora	160	AmT	HW	K 2
13	13	AmT-HW-K-2	Cyanobacteria	0	AmT	HW	K 2
14	14	AmT-HW-K-2	Dinophyta	1440	AmT	HW	K 2
15	15	AmT-HW-K-2	Telonemia	570172	AmT	HW	K 2
16	16	AmT-HW-K-2	Chlorophyta	40	AmT	HW	K 2
17	17	AmT-HW-K-2	Cryptophyta	0	AmT	HW	K 2
18	18	AmT-HW-K-2	Euglenozoa	0	AmT	HW	K 2
19	19	AmT-HW-K-2	Haptophyta	0	AmT	HW	K 2
20	20	AmT-HW-K-2	Ochrophyta	0	AmT	HW	K 2
21	21	AmT-HW-K-3	Bacillariophyta	19640	AmT	HW	K 3
22	22	AmT-HW-K-3	Ciliophora	320	AmT	HW	K 3
23	23	AmT-HW-K-3	Cyanobacteria	80	AmT	HW	K 3
24	24	AmT-HW-K-3	Dinophyta	1120	AmT	HW	K 3
25	25	AmT-HW-K-3	Telonemia	380114	AmT	HW	K 3
26	26	AmT-HW-K-3	Chlorophyta	0	AmT	HW	K 3
27	27	AmT-HW-K-3	Cryptophyta	0	AmT	HW	K 3
28	28	AmT-HW-K-3	Euglenozoa	0	AmT	HW	K 3
29	29	AmT-HW-K-3	Haptophyta	0	AmT	HW	K 3
30	30	AmT-HW-K-3	Ochrophyta	0	AmT	HW	K 3
31	31	AmT-HW-K-4	Bacillariophyta	18320	AmT	HW	K 4
32	32	AmT-HW-K-4	Ciliophora	240	AmT	HW	K 4
33	33	AmT-HW-K-4	Cyanobacteria	0	AmT	HW	K 4
34	34	AmT-HW-K-4	Dinophyta	800	AmT	HW	K 4
35	35	AmT-HW-K-4	Telonemia	25830.4	AmT	HW	K 4
36	36	AmT-HW-K-4	Chlorophyta	0	AmT	HW	K 4
37	37	AmT-HW-K-4	Cryptophyta	0	AmT	HW	K 4
38	38	AmT-HW-K-4	Euglenozoa	0	AmT	HW	K 4
39	39	AmT-HW-K-4	Haptophyta	0	AmT	HW	K 4
40	40	AmT-HW-K-4	Ochrophyta	0	AmT	HW	K 4
41	41	AmT-HW-nK-1	Bacillariophyta	45480	AmT	HW	nK 1
42	42	AmT-HW-nK-1	Ciliophora	880	AmT	HW	nK 1
43	43	AmT-HW-nK-1	Cyanobacteria	0	AmT	HW	nK 1
44	44	AmT-HW-nK-1	Dinophyta	560	AmT	HW	nK 1
45	45	AmT-HW-nK-1	Telonemia	380114	AmT	HW	nK 1
46	46	AmT-HW-nK-1	Chlorophyta	0	AmT	HW	nK 1
47	47	AmT-HW-nK-1	Cryptophyta	27311	AmT	HW	nK 1
48	48	AmT-HW-nK-1	Euglenozoa	0	AmT	HW	nK 1
49	49	AmT-HW-nK-1	Haptophyta	0	AmT	HW	nK 1
50	50	AmT-HW-nK-1	Ochrophyta	0	AmT	HW	nK 1
51	51	AmT-HW-nK-2	Bacillariophyta	39680	AmT	HW	nK 2
52	52	AmT-HW-nK-2	Ciliophora	2320	AmT	HW	nK 2
53	53	AmT-HW-nK-2	Cyanobacteria	80	AmT	HW	nK 2
54	54	AmT-HW-nK-2	Dinophyta	560	AmT	HW	nK 2
55	55	AmT-HW-nK-2	Telonemia	1.03174e+06	AmT	HW	nK 2
56	56	AmT-HW-nK-2	Chlorophyta	0	AmT	HW	nK 2
57	57	AmT-HW-nK-2	Cryptophyta	54302.1	AmT	HW	nK 2
58	58	AmT-HW-nK-2	Euglenozoa	0	AmT	HW	nK 2
59	59	AmT-HW-nK-2	Haptophyta	0	AmT	HW	nK 2
60	60	AmT-HW-nK-2	Ochrophyta	0	AmT	HW	nK 2
61	61	AmT-HW-nK-3	Bacillariophyta	26880	AmT	HW	nK 3
62	62	AmT-HW-nK-3	Ciliophora	8560	AmT	HW	nK 3
63	63	AmT-HW-nK-3	Cyanobacteria	0	AmT	HW	nK 3
64	64	AmT-HW-nK-3	Dinophyta	1840	AmT	HW	nK 3
65	65	AmT-HW-nK-3	Telonemia	162906	AmT	HW	nK 3
66	66	AmT-HW-nK-3	Chlorophyta	27151	AmT	HW	nK 3
67	67	AmT-HW-nK-3	Cryptophyta	54302.1	AmT	HW	nK 3
68	68	AmT-HW-nK-3	Euglenozoa	0	AmT	HW	nK 3
69	69	AmT-HW-nK-3	Haptophyta	0	AmT	HW	nK 3
70	70	AmT-HW-nK-3	Ochrophyta	0	AmT	HW	nK 3
71	71	AmT-HW-nK-4	Bacillariophyta	34480	AmT	HW	nK 4
72	72	AmT-HW-nK-4	Ciliophora	2160	AmT	HW	nK 4
73	73	AmT-HW-nK-4	Cyanobacteria	0	AmT	HW	nK 4
74	74	AmT-HW-nK-4	Dinophyta	720	AmT	HW	nK 4
75	75	AmT-HW-nK-4	Telonemia	651625	AmT	HW	nK 4
76	76	AmT-HW-nK-4	Chlorophyta	27151	AmT	HW	nK 4
77	77	AmT-HW-nK-4	Cryptophyta	81533.1	AmT	HW	nK 4
78	78	AmT-HW-nK-4	Euglenozoa	0	AmT	HW	nK 4
79	79	AmT-HW-nK-4	Haptophyta	0	AmT	HW	nK 4
80	80	AmT-HW-nK-4	Ochrophyta	0	AmT	HW	nK 4
81	81	AmT-nHW-K-1	Bacillariophyta	9200	AmT	nHW	K 1
82	82	AmT-nHW-K-1	Ciliophora	0	AmT	nHW	K 1
83	83	AmT-nHW-K-1	Cyanobacteria	0	AmT	nHW	K 1
84	84	AmT-nHW-K-1	Dinophyta	1440	AmT	nHW	K 1
85	85	AmT-nHW-K-1	Telonemia	108604	AmT	nHW	K 1
86	86	AmT-nHW-K-1	Chlorophyta	0	AmT	nHW	K 1
87	87	AmT-nHW-K-1	Cryptophyta	27151	AmT	nHW	K 1
88	88	AmT-nHW-K-1	Euglenozoa	0	AmT	nHW	K 1
89	89	AmT-nHW-K-1	Haptophyta	0	AmT	nHW	K 1
90	90	AmT-nHW-K-1	Ochrophyta	0	AmT	nHW	K 1
91	91	AmT-nHW-K-2	Bacillariophyta	9120	AmT	nHW	K 2
92	92	AmT-nHW-K-2	Ciliophora	0	AmT	nHW	K 2
93	93	AmT-nHW-K-2	Cyanobacteria	0	AmT	nHW	K 2
94	94	AmT-nHW-K-2	Dinophyta	1200	AmT	nHW	K 2
95	95	AmT-nHW-K-2	Telonemia	27151	AmT	nHW	K 2
96	96	AmT-nHW-K-2	Chlorophyta	0	AmT	nHW	K 2
97	97	AmT-nHW-K-2	Cryptophyta	27151	AmT	nHW	K 2
98	98	AmT-nHW-K-2	Euglenozoa	0	AmT	nHW	K 2
99	99	AmT-nHW-K-2	Haptophyta	0	AmT	nHW	K 2
100	100	AmT-nHW-K-2	Ochrophyta	0	AmT	nHW	K 2
101	101	AmT-nHW-K-3	Bacillariophyta	15920	AmT	nHW	K 3
102	102	AmT-nHW-K-3	Ciliophora	0	AmT	nHW	K 3
103	103	AmT-nHW-K-3	Cyanobacteria	0	AmT	nHW	K 3
104	104	AmT-nHW-K-3	Dinophyta	1840	AmT	nHW	K 3
105	105	AmT-nHW-K-3	Telonemia	0	AmT	nHW	K 3
106	106	AmT-nHW-K-3	Chlorophyta	0	AmT	nHW	K 3
107	107	AmT-nHW-K-3	Cryptophyta	0	AmT	nHW	K 3
108	108	AmT-nHW-K-3	Euglenozoa	0	AmT	nHW	K 3
109	109	AmT-nHW-K-3	Haptophyta	0	AmT	nHW	K 3
110	110	AmT-nHW-K-3	Ochrophyta	0	AmT	nHW	K 3
111	111	AmT-nHW-K-4	Bacillariophyta	14000	AmT	nHW	K 4
112	112	AmT-nHW-K-4	Ciliophora	40	AmT	nHW	K 4
113	113	AmT-nHW-K-4	Cyanobacteria	80	AmT	nHW	K 4
114	114	AmT-nHW-K-4	Dinophyta	1360	AmT	nHW	K 4
115	115	AmT-nHW-K-4	Telonemia	0	AmT	nHW	K 4
116	116	AmT-nHW-K-4	Chlorophyta	0	AmT	nHW	K 4
117	117	AmT-nHW-K-4	Cryptophyta	0	AmT	nHW	K 4
118	118	AmT-nHW-K-4	Euglenozoa	0	AmT	nHW	K 4
119	119	AmT-nHW-K-4	Haptophyta	0	AmT	nHW	K 4
120	120	AmT-nHW-K-4	Ochrophyta	0	AmT	nHW	K 4
121	121	AmT-nHW-nK-1	Bacillariophyta	42400	AmT	nHW	nK 1
122	122	AmT-nHW-nK-1	Ciliophora	5120	AmT	nHW	nK 1
123	123	AmT-nHW-nK-1	Cyanobacteria	80	AmT	nHW	nK 1
124	124	AmT-nHW-nK-1	Dinophyta	3640	AmT	nHW	nK 1
125	125	AmT-nHW-nK-1	Telonemia	217208	AmT	nHW	nK 1
126	126	AmT-nHW-nK-1	Chlorophyta	0	AmT	nHW	nK 1
127	127	AmT-nHW-nK-1	Cryptophyta	244359	AmT	nHW	nK 1
128	128	AmT-nHW-nK-1	Euglenozoa	0	AmT	nHW	nK 1
129	129	AmT-nHW-nK-1	Haptophyta	0	AmT	nHW	nK 1
130	130	AmT-nHW-nK-1	Ochrophyta	0	AmT	nHW	nK 1
131	131	AmT-nHW-nK-2	Bacillariophyta	27280	AmT	nHW	nK 2
132	132	AmT-nHW-nK-2	Ciliophora	1040	AmT	nHW	nK 2
133	133	AmT-nHW-nK-2	Cyanobacteria	720	AmT	nHW	nK 2
134	134	AmT-nHW-nK-2	Dinophyta	560	AmT	nHW	nK 2
135	135	AmT-nHW-nK-2	Telonemia	217208	AmT	nHW	nK 2
136	136	AmT-nHW-nK-2	Chlorophyta	54302.1	AmT	nHW	nK 2
137	137	AmT-nHW-nK-2	Cryptophyta	135755	AmT	nHW	nK 2
138	138	AmT-nHW-nK-2	Euglenozoa	0	AmT	nHW	nK 2
139	139	AmT-nHW-nK-2	Haptophyta	0	AmT	nHW	nK 2
140	140	AmT-nHW-nK-2	Ochrophyta	0	AmT	nHW	nK 2
141	141	AmT-nHW-nK-3	Bacillariophyta	49760	AmT	nHW	nK 3
142	142	AmT-nHW-nK-3	Ciliophora	13680	AmT	nHW	nK 3
143	143	AmT-nHW-nK-3	Cyanobacteria	160	AmT	nHW	nK 3
144	144	AmT-nHW-nK-3	Dinophyta	2720	AmT	nHW	nK 3
145	145	AmT-nHW-nK-3	Telonemia	0	AmT	nHW	nK 3
146	146	AmT-nHW-nK-3	Chlorophyta	0	AmT	nHW	nK 3
147	147	AmT-nHW-nK-3	Cryptophyta	81453.1	AmT	nHW	nK 3
148	148	AmT-nHW-nK-3	Euglenozoa	80	AmT	nHW	nK 3
149	149	AmT-nHW-nK-3	Haptophyta	9600	AmT	nHW	nK 3
150	150	AmT-nHW-nK-3	Ochrophyta	0	AmT	nHW	nK 3
151	151	AmT-nHW-nK-4	Bacillariophyta	81040	AmT	nHW	nK 4
152	152	AmT-nHW-nK-4	Ciliophora	8200	AmT	nHW	nK 4
153	153	AmT-nHW-nK-4	Cyanobacteria	80	AmT	nHW	nK 4
154	154	AmT-nHW-nK-4	Dinophyta	2400	AmT	nHW	nK 4
155	155	AmT-nHW-nK-4	Telonemia	54302.1	AmT	nHW	nK 4
156	156	AmT-nHW-nK-4	Chlorophyta	0	AmT	nHW	nK 4
157	157	AmT-nHW-nK-4	Cryptophyta	108604	AmT	nHW	nK 4
158	158	AmT-nHW-nK-4	Euglenozoa	80	AmT	nHW	nK 4
159	159	AmT-nHW-nK-4	Haptophyta	0	AmT	nHW	nK 4
160	160	AmT-nHW-nK-4	Ochrophyta	0	AmT	nHW	nK 4
161	161	ElT-HW-K-1	Bacillariophyta	12240	ElT	HW	K 1
162	162	ElT-HW-K-1	Ciliophora	240	ElT	HW	K 1
163	163	ElT-HW-K-1	Cyanobacteria	0	ElT	HW	K 1
164	164	ElT-HW-K-1	Dinophyta	480	ElT	HW	K 1
165	165	ElT-HW-K-1	Telonemia	434416	ElT	HW	K 1
166	166	ElT-HW-K-1	Chlorophyta	0	ElT	HW	K 1
167	167	ElT-HW-K-1	Cryptophyta	0	ElT	HW	K 1
168	168	ElT-HW-K-1	Euglenozoa	0	ElT	HW	K 1
169	169	ElT-HW-K-1	Haptophyta	0	ElT	HW	K 1
170	170	ElT-HW-K-1	Ochrophyta	0	ElT	HW	K 1
171	171	ElT-HW-K-2	Bacillariophyta	9800	ElT	HW	K 2
172	172	ElT-HW-K-2	Ciliophora	0	ElT	HW	K 2
173	173	ElT-HW-K-2	Cyanobacteria	0	ElT	HW	K 2
174	174	ElT-HW-K-2	Dinophyta	1120	ElT	HW	K 2
175	175	ElT-HW-K-2	Telonemia	108604	ElT	HW	K 2
176	176	ElT-HW-K-2	Chlorophyta	0	ElT	HW	K 2
177	177	ElT-HW-K-2	Cryptophyta	0	ElT	HW	K 2
178	178	ElT-HW-K-2	Euglenozoa	0	ElT	HW	K 2
179	179	ElT-HW-K-2	Haptophyta	0	ElT	HW	K 2
180	180	ElT-HW-K-2	Ochrophyta	0	ElT	HW	K 2
181	181	ElT-HW-K-3	Bacillariophyta	35200	ElT	HW	K 3
182	182	ElT-HW-K-3	Ciliophora	0	ElT	HW	K 3
183	183	ElT-HW-K-3	Cyanobacteria	2800	ElT	HW	K 3
184	184	ElT-HW-K-3	Dinophyta	400	ElT	HW	K 3
185	185	ElT-HW-K-3	Telonemia	0	ElT	HW	K 3
186	186	ElT-HW-K-3	Chlorophyta	0	ElT	HW	K 3
187	187	ElT-HW-K-3	Cryptophyta	0	ElT	HW	K 3
188	188	ElT-HW-K-3	Euglenozoa	0	ElT	HW	K 3
189	189	ElT-HW-K-3	Haptophyta	0	ElT	HW	K 3
190	190	ElT-HW-K-3	Ochrophyta	0	ElT	HW	K 3
191	191	ElT-HW-K-4	Bacillariophyta	28240	ElT	HW	K 4
192	192	ElT-HW-K-4	Ciliophora	0	ElT	HW	K 4
193	193	ElT-HW-K-4	Cyanobacteria	80	ElT	HW	K 4
194	194	ElT-HW-K-4	Dinophyta	240	ElT	HW	K 4
195	195	ElT-HW-K-4	Telonemia	162906	ElT	HW	K 4
196	196	ElT-HW-K-4	Chlorophyta	0	ElT	HW	K 4
197	197	ElT-HW-K-4	Cryptophyta	0	ElT	HW	K 4
198	198	ElT-HW-K-4	Euglenozoa	0	ElT	HW	K 4
199	199	ElT-HW-K-4	Haptophyta	0	ElT	HW	K 4
200	200	ElT-HW-K-4	Ochrophyta	0	ElT	HW	K 4
201	201	ElT-HW-nK-1	Bacillariophyta	42480	ElT	HW	nK 1
202	202	ElT-HW-nK-1	Ciliophora	2280	ElT	HW	nK 1
203	203	ElT-HW-nK-1	Cyanobacteria	80	ElT	HW	nK 1
204	204	ElT-HW-nK-1	Dinophyta	680	ElT	HW	nK 1
205	205	ElT-HW-nK-1	Telonemia	217208	ElT	HW	nK 1
206	206	ElT-HW-nK-1	Chlorophyta	27151	ElT	HW	nK 1
207	207	ElT-HW-nK-1	Cryptophyta	27151	ElT	HW	nK 1
208	208	ElT-HW-nK-1	Euglenozoa	0	ElT	HW	nK 1
209	209	ElT-HW-nK-1	Haptophyta	0	ElT	HW	nK 1
210	210	ElT-HW-nK-1	Ochrophyta	0	ElT	HW	nK 1
211	211	ElT-HW-nK-2	Bacillariophyta	28560	ElT	HW	nK 2
212	212	ElT-HW-nK-2	Ciliophora	3120	ElT	HW	nK 2
213	213	ElT-HW-nK-2	Cyanobacteria	80	ElT	HW	nK 2
214	214	ElT-HW-nK-2	Dinophyta	3040	ElT	HW	nK 2
215	215	ElT-HW-nK-2	Telonemia	0	ElT	HW	nK 2
216	216	ElT-HW-nK-2	Chlorophyta	217208	ElT	HW	nK 2
217	217	ElT-HW-nK-2	Cryptophyta	27151	ElT	HW	nK 2
218	218	ElT-HW-nK-2	Euglenozoa	0	ElT	HW	nK 2
219	219	ElT-HW-nK-2	Haptophyta	0	ElT	HW	nK 2
220	220	ElT-HW-nK-2	Ochrophyta	0	ElT	HW	nK 2
221	221	ElT-HW-nK-3	Bacillariophyta	110680	ElT	HW	nK 3
222	222	ElT-HW-nK-3	Ciliophora	960	ElT	HW	nK 3
223	223	ElT-HW-nK-3	Cyanobacteria	0	ElT	HW	nK 3
224	224	ElT-HW-nK-3	Dinophyta	27791	ElT	HW	nK 3
225	225	ElT-HW-nK-3	Telonemia	0	ElT	HW	nK 3
226	226	ElT-HW-nK-3	Chlorophyta	0	ElT	HW	nK 3
227	227	ElT-HW-nK-3	Cryptophyta	54302.1	ElT	HW	nK 3
228	228	ElT-HW-nK-3	Euglenozoa	0	ElT	HW	nK 3
229	229	ElT-HW-nK-3	Haptophyta	0	ElT	HW	nK 3
230	230	ElT-HW-nK-3	Ochrophyta	0	ElT	HW	nK 3
231	231	ElT-HW-nK-4	Bacillariophyta	63600	ElT	HW	nK 4
232	232	ElT-HW-nK-4	Ciliophora	1000	ElT	HW	nK 4
233	233	ElT-HW-nK-4	Cyanobacteria	160	ElT	HW	nK 4
234	234	ElT-HW-nK-4	Dinophyta	400	ElT	HW	nK 4
235	235	ElT-HW-nK-4	Telonemia	54302.1	ElT	HW	nK 4
236	236	ElT-HW-nK-4	Chlorophyta	0	ElT	HW	nK 4
237	237	ElT-HW-nK-4	Cryptophyta	81453.1	ElT	HW	nK 4
238	238	ElT-HW-nK-4	Euglenozoa	0	ElT	HW	nK 4
239	239	ElT-HW-nK-4	Haptophyta	0	ElT	HW	nK 4
240	240	ElT-HW-nK-4	Ochrophyta	0	ElT	HW	nK 4
241	241	ElT-nHW-K-1	Bacillariophyta	10680	ElT	nHW	K 1
242	242	ElT-nHW-K-1	Ciliophora	0	ElT	nHW	K 1
243	243	ElT-nHW-K-1	Cyanobacteria	0	ElT	nHW	K 1
244	244	ElT-nHW-K-1	Dinophyta	720	ElT	nHW	K 1
245	245	ElT-nHW-K-1	Telonemia	434416	ElT	nHW	K 1
246	246	ElT-nHW-K-1	Chlorophyta	0	ElT	nHW	K 1
247	247	ElT-nHW-K-1	Cryptophyta	0	ElT	nHW	K 1
248	248	ElT-nHW-K-1	Euglenozoa	0	ElT	nHW	K 1
249	249	ElT-nHW-K-1	Haptophyta	0	ElT	nHW	K 1
250	250	ElT-nHW-K-1	Ochrophyta	0	ElT	nHW	K 1
251	251	ElT-nHW-K-2	Bacillariophyta	8640	ElT	nHW	K 2
252	252	ElT-nHW-K-2	Ciliophora	80	ElT	nHW	K 2
253	253	ElT-nHW-K-2	Cyanobacteria	80	ElT	nHW	K 2
254	254	ElT-nHW-K-2	Dinophyta	640	ElT	nHW	K 2
255	255	ElT-nHW-K-2	Telonemia	434416	ElT	nHW	K 2
256	256	ElT-nHW-K-2	Chlorophyta	0	ElT	nHW	K 2
257	257	ElT-nHW-K-2	Cryptophyta	0	ElT	nHW	K 2
258	258	ElT-nHW-K-2	Euglenozoa	0	ElT	nHW	K 2
259	259	ElT-nHW-K-2	Haptophyta	0	ElT	nHW	K 2
260	260	ElT-nHW-K-2	Ochrophyta	0	ElT	nHW	K 2
261	261	ElT-nHW-K-3	Bacillariophyta	6280	ElT	nHW	K 3
262	262	ElT-nHW-K-3	Ciliophora	0	ElT	nHW	K 3
263	263	ElT-nHW-K-3	Cyanobacteria	0	ElT	nHW	K 3
264	264	ElT-nHW-K-3	Dinophyta	640	ElT	nHW	K 3
265	265	ElT-nHW-K-3	Telonemia	217208	ElT	nHW	K 3
266	266	ElT-nHW-K-3	Chlorophyta	0	ElT	nHW	K 3
267	267	ElT-nHW-K-3	Cryptophyta	0	ElT	nHW	K 3
268	268	ElT-nHW-K-3	Euglenozoa	0	ElT	nHW	K 3
269	269	ElT-nHW-K-3	Haptophyta	0	ElT	nHW	K 3
270	270	ElT-nHW-K-3	Ochrophyta	0	ElT	nHW	K 3
271	271	ElT-nHW-K-4	Bacillariophyta	15040	ElT	nHW	K 4
272	272	ElT-nHW-K-4	Ciliophora	0	ElT	nHW	K 4
273	273	ElT-nHW-K-4	Cyanobacteria	0	ElT	nHW	K 4
274	274	ElT-nHW-K-4	Dinophyta	560	ElT	nHW	K 4
275	275	ElT-nHW-K-4	Telonemia	543021	ElT	nHW	K 4
276	276	ElT-nHW-K-4	Chlorophyta	0	ElT	nHW	K 4
277	277	ElT-nHW-K-4	Cryptophyta	0	ElT	nHW	K 4
278	278	ElT-nHW-K-4	Euglenozoa	0	ElT	nHW	K 4
279	279	ElT-nHW-K-4	Haptophyta	0	ElT	nHW	K 4
280	280	ElT-nHW-K-4	Ochrophyta	0	ElT	nHW	K 4
281	281	ElT-nHW-nK-1	Bacillariophyta	30000	ElT	nHW	nK 1
282	282	ElT-nHW-nK-1	Ciliophora	7240	ElT	nHW	nK 1
283	283	ElT-nHW-nK-1	Cyanobacteria	80	ElT	nHW	nK 1
284	284	ElT-nHW-nK-1	Dinophyta	2240	ElT	nHW	nK 1
285	285	ElT-nHW-nK-1	Telonemia	380114	ElT	nHW	nK 1
286	286	ElT-nHW-nK-1	Chlorophyta	27151	ElT	nHW	nK 1
287	287	ElT-nHW-nK-1	Cryptophyta	80	ElT	nHW	nK 1
288	288	ElT-nHW-nK-1	Euglenozoa	0	ElT	nHW	nK 1
289	289	ElT-nHW-nK-1	Haptophyta	0	ElT	nHW	nK 1
290	290	ElT-nHW-nK-1	Ochrophyta	27151	ElT	nHW	nK 1
291	291	ElT-nHW-nK-2	Bacillariophyta	10560	ElT	nHW	nK 2
292	292	ElT-nHW-nK-2	Ciliophora	5120	ElT	nHW	nK 2
293	293	ElT-nHW-nK-2	Cyanobacteria	160	ElT	nHW	nK 2
294	294	ElT-nHW-nK-2	Dinophyta	2080	ElT	nHW	nK 2
295	295	ElT-nHW-nK-2	Telonemia	162906	ElT	nHW	nK 2
296	296	ElT-nHW-nK-2	Chlorophyta	0	ElT	nHW	nK 2
297	297	ElT-nHW-nK-2	Cryptophyta	81453.1	ElT	nHW	nK 2
298	298	ElT-nHW-nK-2	Euglenozoa	80	ElT	nHW	nK 2
299	299	ElT-nHW-nK-2	Haptophyta	0	ElT	nHW	nK 2
300	300	ElT-nHW-nK-2	Ochrophyta	0	ElT	nHW	nK 2
301	301	ElT-nHW-nK-3	Bacillariophyta	16720	ElT	nHW	nK 3
302	302	ElT-nHW-nK-3	Ciliophora	3040	ElT	nHW	nK 3
303	303	ElT-nHW-nK-3	Cyanobacteria	0	ElT	nHW	nK 3
304	304	ElT-nHW-nK-3	Dinophyta	1880	ElT	nHW	nK 3
305	305	ElT-nHW-nK-3	Telonemia	705927	ElT	nHW	nK 3
306	306	ElT-nHW-nK-3	Chlorophyta	54302.1	ElT	nHW	nK 3
307	307	ElT-nHW-nK-3	Cryptophyta	108604	ElT	nHW	nK 3
308	308	ElT-nHW-nK-3	Euglenozoa	0	ElT	nHW	nK 3
309	309	ElT-nHW-nK-3	Haptophyta	0	ElT	nHW	nK 3
310	310	ElT-nHW-nK-3	Ochrophyta	0	ElT	nHW	nK 3
311	311	ElT-nHW-nK-4	Bacillariophyta	33600	ElT	nHW	nK 4
312	312	ElT-nHW-nK-4	Ciliophora	1280	ElT	nHW	nK 4
313	313	ElT-nHW-nK-4	Cyanobacteria	0	ElT	nHW	nK 4
314	314	ElT-nHW-nK-4	Dinophyta	960	ElT	nHW	nK 4
315	315	ElT-nHW-nK-4	Telonemia	1.03174e+06	ElT	nHW	nK 4
316	316	ElT-nHW-nK-4	Chlorophyta	0	ElT	nHW	nK 4
317	317	ElT-nHW-nK-4	Cryptophyta	0	ElT	nHW	nK 4
318	318	ElT-nHW-nK-4	Euglenozoa	0	ElT	nHW	nK 4
319	319	ElT-nHW-nK-4	Haptophyta	0	ElT	nHW	nK 4
320	320	ElT-nHW-nK-4	Ochrophyta	0	ElT	nHW	nK 4

[truncated: 1 more sheets: Chl a measurements]
